# Supplementary material for: SARS-CoV-2 Molecular Epidemiology Can Be Enhanced by Occupational Health: The Experience of Monitoring Variants of Concern in Workplaces in Rio de Janeiro, Brazil
Source: Front Med (Lausanne). 2022 Apr 29;9:862284. doi: 10.3389/fmed.2022.862284 (PMC9101942; doi:10.3389/fmed.2022.862284)
Supplement: Supplementary file 1 [file Table_1.XLSX]

## Sheet: Supplementary file 1
Author	n (strains)	publication title	journal	publication URL	strains
Zhang et al	1	A new coronavirus associated with human respiratory disease in China	unknown	https://dx.doi.org/10.1038/s41586-020-2008-3	Wuhan/Hu-1/2019
David Nieuwenhuijse et al	1	Rapid SARS-CoV-2 whole genome sequencing for informed public health decision making in the Netherlands	unknown	https://dx.doi.org/10.1038/s41591-020-0997-y	Netherlands/NoordBrabant_11/2020
Kenneth Siu-Sing LEUNG et al	2	A territory-wide study of early COVID-19 outbreak in Hong Kong community: A clinical, epidemiological and phylogenomic investigation	unknown	https://dx.doi.org/10.1101/2020.03.30.20045740	HongKong/HKPU6_2101/2020,HongKong/HKPU27_3001/2020
Gage Moreno et al A	1	Distinct patterns of SARS-CoV-2 transmission in two nearby communities in Wisconsin, USA	unknown	https://www.medrxiv.org/content/10.1101/2020.07.09.20149104v1	USA/WI-UW-185/2020
Weijun Chen et al	1	Genomic characterisation and epidemiology of 2019 novel coronavirus: implications for virus origins and receptor binding	unknown	https://dx.doi.org/10.1016/S0140-6736(20)30251-8	Wuhan/WH01/2019
McHugh M et al A	2	Preliminary analysis of SARS-CoV-2 importation & establishment of UK transmission lineages	unknown	https://virological.org/t/preliminary-analysis-of-sars-cov-2-importation-establishment-of-uk-transmission-lineages/507	Scotland/EDB682/2020,Scotland/EDB3903/2020
CZB Cliahub Consortium et al	6	unknown	unknown	unknown	USA/CA-CZB-1089/2020,USA/CA-CZB-10156/2020,USA/CA-CZB-27420/2021,USA/CA-CZB-33397/2021,USA/CA-CZB-30507/2021,USA/CA-CZB-3352/2020
Baowen Du et al	1	unknown	unknown	unknown	Sichuan/SC-NC-077/2020
McHugh M et al B	1	unknown	unknown	unknown	Scotland/EDB5524/2020
Madlen Stange et al	1	unknown	unknown	unknown	Switzerland/BL-UHB-42189451/2020
Adam Meijer et al	54	unknown	unknown	unknown	Netherlands/LI-RIVM-10150/2020,Netherlands/UT-RIVM-11945/2021,Netherlands/ZH-RIVM-10788/2021,Netherlands/UT-RIVM-10369/2021,Netherlands/ZH-RIVM-10821/2021,Curacao/CW-RIVM-21707/2020,Netherlands/UT-RIVM-30209/2021,Netherlands/UT-RIVM-11951/2021,Netherlands/NB-RIVM-20278/2020,Netherlands/FR-RIVM-11100/2021,Netherlands/UT-RIVM-11965/2021,Netherlands/ZH-RIVM-27705/2021,Netherlands/OV-RIVM-24229/2021,…
Frilasita A Yudhaputri et al	2	unknown	unknown	unknown	Indonesia/JK-EIJK46/2020,Indonesia/JK-EIJK80/2020
Rong Liu et al	1	unknown	unknown	unknown	UnitedArabEmirates/0252/2020
Ben Temperton et al	1	unknown	unknown	unknown	England/BRIS-25EE25/2021
Pramod Kumar# et al	1	Integrated genomic view of SARS-CoV-2 in India	unknown	https://dx.doi.org/10.1101/2020.06.04.128751	India/DL-NCDC-4189/2020
Mak TM et al	1	unknown	unknown	unknown	Singapore/362/2020
Kuo-Chien Tsao et al A	1	SARS-CoV-2 genomic surveillance in Taiwan revealed novel ORF8-deletion mutant and clade possibly associated with infections in Middle East	unknown	https://dx.doi.org/10.1080/22221751.2020.1782271	Taiwan/CGMH-CGU-03/2020
Bas Oude Munnink et al	8	unknown	unknown	unknown	Bahrain/BAH-03/2020,Netherlands/LI-EMC-124/2020,Netherlands/ZH-EMC-779/2020,Netherlands/NB-EMC-714/2021,Netherlands/OV-EMC-54/2020,Netherlands/UT-EMC-201/2020,Netherlands/ZH-EMC-1328/2021,Netherlands/ZH-EMC-2735/2021
Gall M et al	1	Revealing COVID-19 transmission in Australia by SARS-CoV-2 genome sequencing and agent-based modeling	unknown	https://www.nature.com/articles/s41591-020-1000-7	Australia/NSW23/2020
Pavitra Roychoudhury et al A	15	unknown	unknown	unknown	USA/WA-UW-4270/2020,USA/WA-UW336/2020,USA/WA-UW-23579/2020,USA/WA-UW-3990/2020,USA/WA-UW-11661/2020,USA/WA-UW-21060887971/2021,USA/WA-UW-2021040802461/2021,USA/WA-CDC-UW21060125014/2021,USA/WA-CDC-UW21061337332/2021,USA/WA-UW-61865/2021,USA/WA-CDC-UW21042667476/2021,USA/WA-UW-22458/2020,USA/WA-CDC-UW21071520262/2021,USA/WA-CDC-UW21050341324/2021,USA/WA-UW-21043007381/2021
Lisa Wingerter et al	3	unknown	unknown	unknown	USA/ND-NDDH-0019/2020,USA/ND-NDDH-3217/2021,USA/ND-NDDH-4607/2021
Guiomar et al	1	unknown	unknown	unknown	Portugal/PT0040/2020
Danish Covid-19 Genome Consortium et al	69	unknown	unknown	unknown	Denmark/DCGC-40619/2021,Denmark/DCGC-28074/2020,Denmark/DCGC-39087/2021,Denmark/DCGC-40875/2021,Denmark/DCGC-39319/2021,Denmark/DCGC-46676/2021,Denmark/DCGC-31255/2021,Denmark/DCGC-14309/2020,Denmark/DCGC-46479/2021,Denmark/DCGC-40661/2021,Denmark/DCGC-31682/2021,Denmark/DCGC-35804/2021,Denmark/DCGC-39963/2021,Denmark/DCGC-16578/2020,Denmark/DCGC-32166/2021,Denmark/DCGC-25832/2021,Denmark/DCGC-40…
Thushan de Silva et al A	2	Preliminary analysis of SARS-CoV-2 importation & establishment of UK transmission lineages	unknown	https://virological.org/t/preliminary-analysis-of-sars-cov-2-importation-establishment-of-uk-transmission-lineages/507	England/SHEF-CCFB8/2020,England/SHEF-CED9E/2020
WCMQ: Ayeda A. Ahmed et al	1	unknown	unknown	unknown	Qatar/QA-WCMQ_FD15506526/2020
Rawlinson et al	1	unknown	unknown	unknown	Australia/NSW2146/2020
PHE Covid Sequencing Team et al	3	unknown	unknown	unknown	England/201180326/2020,Albania/210901052/2021,England/PHEP-042541/2021
Luke W Meredith et al A	1	Rapid implementation of SARS-CoV-2 sequencing to investigate cases of health-care associated COVID-19: a prospective genomic surveillance study	unknown	https://dx.doi.org/10.1016/S1473-3099(20)30562-4	England/CAMB-74580/2020
Dave J. Baker et al A	2	Preliminary analysis of SARS-CoV-2 importation & establishment of UK transmission lineages	unknown	https://virological.org/t/preliminary-analysis-of-sars-cov-2-importation-establishment-of-uk-transmission-lineages/507	England/NORW-E8499/2020,England/NORW-E788F/2020
Kelvin K.W. To et al	1	unknown	unknown	unknown	HongKong/HKU-200723-037/2020
Monica Galiano et al	2	Preliminary analysis of SARS-CoV-2 importation & establishment of UK transmission lineages	unknown	https://virological.org/t/preliminary-analysis-of-sars-cov-2-importation-establishment-of-uk-transmission-lineages/507	England/20128014806/2020,England/20129114604/2020
Lemieux et al A	1	Introduction and spread of SARS-CoV-2 in the greater Boston area	unknown	https://virological.org/t/introduction-and-spread-of-sars-cov-2-in-the-greater-boston-area/503	USA/MA-MGH-00528/2020
Loreto FerrÃºs Abad et al	1	unknown	unknown	unknown	Spain/VC-FISABIO-130/2020
Jeong-Min Kim et al	1	unknown	unknown	unknown	SouthKorea/KCDC2170/2020
Grant Vestal et al	1	unknown	unknown	unknown	USA/FL-TGH-0083/2020
S. Wesley Long et al A	1	Molecular Architecture of Early Dissemination and Evolution of the SARS-CoV-2 Virus in Metropolitan Houston, Texas	unknown	https://dx.doi.org/10.1101/2020.05.01.072652	USA/TX-HMH0375/2020
Pavitra Roychoudhury et al B	1	Cryptic transmission of SARS-CoV-2 in Washington State	unknown	https://doi.dx.org/10.1101/2020.04.02.20051417	USA/WA-UW220/2020
Chu et al	2	unknown	unknown	unknown	USA/WA-S466/2020,USA/WA-S641/2020
Ana da Silva Filipe et al	2	unknown	unknown	unknown	Scotland/GCVR-170653/2020,Scotland/CVR2775/2020
Deborah A. Nickerson et al	10	unknown	unknown	unknown	USA/WA-S1741/2020,USA/WA-S5242/2020,USA/WA-S3676/2021,USA/WA-S4331/2021,USA/WA-S3061/2020,USA/WA-S2649/2020,USA/WA-S2802/2020,USA/WA-S2950/2020,USA/WA-S2761/2020,USA/WA-S10104/2021
Olawoye et al	7	unknown	unknown	unknown	BurkinaFaso/CV1870/2021,BurkinaFaso/CV1869/2021,Nigeria/CV1314/2021,Nigeria/CV2725/2021,BurkinaFaso/CV1931/2021,Nigeria/CV3463/2021,Nigeria/CV3474/2021
Christophe Rodriguez et al	7	unknown	unknown	unknown	France/un-UPEC-21012260469/2021,France/IDF-HMN-21062240380/2021,France/IDF-HMN-21052190312/2021,France/un-21012200550/2021,France/NOR-HMN-21072290747/21,France/GES-HMN-21072260109/2021,France/IDF-HMN-21072020421/2021
Goba et al	1	unknown	unknown	unknown	SierraLeone/KGH-G-8625/2020
Rob Howes et al	14	unknown	unknown	unknown	England/CAMC-1263516/2021,England/CAMC-12720D7/2021,England/CAMC-BC3253/2020,England/CAMC-1063ADD/2021,England/CAMC-115E98C/2021,England/CAMC-1216002/2021,England/CAMC-11E8170/2021,England/CAMC-1293F1F/2021,England/CAMC-B78114/2020,England/CAMC-AEAAC8/2020,England/CAMC-C1B974/2020,England/CAMC-9462B4/2020,England/CAMC-F00DDD/2021,England/CAMC-13EE785/2021
Abdoul-Salam Ouedraogo et al	1	unknown	unknown	unknown	BurkinaFaso/2-032-1197/2020
Anna Majer et al	13	unknown	unknown	unknown	Canada/NB-NML-5590/2021,Canada/MB-NML-17712/2021,Canada/MB-NML-17631/2021,Canada/NB-NML-5585/2021,Canada/NB-NML-5586/2021,Canada/NB-NML-3293/2021,Canada/NB-NML-5571/2021,Canada/MB-NML-823/2020,Canada/NB-NML-240/2020,Canada/NL-NML-89494/2021,Canada/NS-NML-117302/2021,Canada/MB-NML-109787/2021,Canada/SK-NML-232209/2021
The Lighthouse Lab in Milton Keynes et al	34	unknown	unknown	unknown	England/MILK-14CC704/2021,England/MILK-A053BD/2020,England/MILK-A47B6C/2020,England/MILK-B897E1/2020,England/MILK-BAC557/2020,England/MILK-970D74/2020,England/MILK-EB8AA1/2021,England/MILK-970275/2020,England/MILK-125F9E4/2021,England/MILK-EBCD86/2021,England/MILK-E63128/2021,England/MILK-1252CF7/2021,England/MILK-958000/2020,Wales/MILK-152B7B7/2021,England/MILK-154527A/2021,England/MILK-1596F55/…
Elham Rizgalla et al	3	unknown	unknown	unknown	Sudan/N6392/2021,Sudan/N6739/2021,Sudan/N6436/2021
Francis A. Tablizo et al	4	unknown	unknown	unknown	Philippines/PH-PGC-02419/2021,Philippines/PH-PGC-06992/2021,Philippines/PH-PGC-18152/2021,Philippines/PH-PGC-16867/2021
Henry Lee et al	25	unknown	unknown	unknown	USA/NY-PRL-2021_03_24_00E02/2021,USA/NY-PRL-2021_1015_00G03/2021,USA/NY-PRL-2021_0409_00G23/2021,USA/NY-PRL-2021_0205_06F03/2021,USA/NY-PRL-2021_0208_00E03/2021,USA/NY-PRL-2021_0125_00A10/2021,USA/NY-PRL-2021_0426_01D15/2021,USA/NY-PRL-2021_0429_00C21/2021,USA/NY-PRL-0510_01B18/2021,USA/NY-PRL-2021_0514_00D24/2021,USA/NY-PRL-2021_0624_51F08/2021,USA/NY-PRL-2021_0210_07C10/2021,USA/NY-PRL-2021_061…
Enatha Mukantwari et al	3	unknown	unknown	unknown	Rwanda/CV2193/2021,Rwanda/CV2200/2021,Rwanda/CV2265/2021
Yvan Butera et al	2	unknown	unknown	unknown	Rwanda/NRLNAT1051/2021,Rwanda/NRLNAT4224/2021
Matthew Cotten et al	4	unknown	unknown	unknown	Uganda/UG340/2020,Uganda/UG496/2021,Uganda/UG613/2021,Uganda/UG620/2021
Prystajecky Natalie et al	18	unknown	unknown	unknown	Canada/BC-BCCDC-35835/2021,Canada/BC-BCCDC-3065/2020,Canada/BC-BCCDC-26431/2021,Canada/BC-BCCDC-37266/2021,Canada/BC-BCCDC-6811/2020,Canada/BC-BCCDC-78552/2021,Canada/BC-BCCDC-57320/2021,Canada/BC-BCCDC-107220/2021,Canada/BC-BCCDC-114162/2021,Canada/BC-BCCDC-102159/2021,Canada/BC-BCCDC-55971/2021,Canada/BC-BCCDC-93716/2021,Canada/BC-BCCDC-187658/2021,Canada/BC-BCCDC-172264/2021,Canada/BC-BCCDC-17…
Buss et al	13	unknown	unknown	unknown	Canada/AB-ABPHL-03879/2021,Canada/ABPHL-10882/2021,Canada/ABPHL-13001/2021,Canada/ABPHL-07822/2021,Canada/AB-ABPHL-15163/2021,Canada/AB-ABPHL-20778/2021,Canada/AB-ABPHL-23615/2021,Canada/AB-ABPHL-23179/2021,Canada/AB-ABPHL-28742/2021,Canada/AB-ABPHL-27555/2021,Canada/AB-ABPHL-27421/2021,Canada/AB-ABPHL-20560/2021,Canada/AB-ABPHL-32112/2021
Foster et al	6	unknown	unknown	unknown	Australia/NSW2624/2020,Australia/NSW-SAVID-3459/2020,Australia/NSW-R0064/2021,Australia/NSW-RPAH-1935/2021,Australia/NSW-RPAH-1799/2021,Australia/NSW-RPAH-1979/2021
Ruth C Vasquez C et al	2	unknown	unknown	unknown	ElSalvador/Gorgas-77/2021,ElSalvador/Gorgas-73/2021
Sabrina Mann et al	1	unknown	unknown	unknown	USA/CA-UCSF-JD903/2021
Francisco Duarte et al	12	unknown	unknown	unknown	CostaRica/INC-0432/2021,CostaRica/INC-0476/2021,CostaRica/INC-0813/2021,CostaRica/INC-0160/2020,CostaRica/INC-0155/2020,CostaRica/INC-0177/2020,CostaRica/INC-1317-703383/2021,CostaRica/INC-1533-710545/2021,CostaRica/INC-0904/2021,CostaRica/INC-1747-715677/2021,CostaRica/INC-1694-714584/2021,CostaRica/INC-1774-716383/2021
Alfredo Bruno et al	9	unknown	unknown	unknown	Ecuador/NIC-INSPI-315123/2021,Ecuador/NIC-INSPI-99551/2021,Ecuador/NIC-INSPI-0421-2842/2021,Ecuador/NIC-INSPI-15414/2021,Ecuador/NIC-INSPI-14235/2021,Ecuador/NIC-INSPI-15542/2021,Ecuador/NIC-INSPI-358280/2021,Ecuador/NIC-INSPI-355603/2021,Ecuador/NIC-INSPI-15113/2021
Dakota Howard et al	95	unknown	unknown	unknown	USA/TX-CDC-LC0097149/2021,USA/TX-CDC-LC0080098/2021,USA/TX-CDC-LC0097101/2021,USA/CA-CDC-FG-038049/2021,USA/NJ-CDC-ASC210018315/2021,USA/PR-CDC-ASC210249349/2021,USA/MA-CDC-QDX29361148/2021,USA/MA-CDC-QDX30085067/2021,USA/NJ-CDC-ASC210018460/2021,USA/FL-CDC-LC0095115/2021,USA/CA-CDC-LC0127110/2021,USA/TX-CDC-QDX25952569/2021,USA/TX-CDC-FG-035784/2021,USA/FL-CDC-LC0069859/2021,USA/CO-CDC-ASC210107…
Gonzalez Claudia et al	2	unknown	unknown	unknown	Panama/GMI-PA717853/2021,Panama/GMI-PAM0705/2021
DÃ­az Y et al	1	unknown	unknown	unknown	Panama/GMI-PA584303/2020
Sandrine Moreira et al	7	unknown	unknown	unknown	Canada/QC-L00348154/2021,Canada/Qc-JEW-Q9141802/2020,Canada/QC-L00352715/2021,Canada/QC-HCLM-7051573111/2020,Canada/QC-HSE-0074061530/2020,Canada/Qc-L00275237/2020,Canada/QC-L00370038001/2021
Anthony Fries et al	4	unknown	unknown	unknown	Honduras/CM-USAFSAM-S4222/2021,UnitedArabEmirates/AZ-USAFSAM-S4351/2021,UnitedArabEmirates/AZ-USAFSAM-S4353/2021,Qatar/DA-USAFSAM-S5641/2021
SEARCH Alliance San Diego with Tracy Basler et al	3	unknown	unknown	unknown	USA/CA-SEARCH-9195/2021,USA/CA-ALSR-3168/2020,USA/CA-ALSR-5088/2020
Eduardo Arathon et al	2	unknown	unknown	unknown	Guatemala/ASI4178/2021,Guatemala/ASI4266/2021
CÃ©sar Roberto Conde Pereira et al	3	unknown	unknown	unknown	Guatemala/750/2021,Haiti/64030211/2021,Guatemala/73261/2021
Claudia Wong-Arambula et al	8	unknown	unknown	unknown	Mexico/SON-InDRE_FB18290_S3877/2021,Mexico/HID-InDRE_FB17206_S3383/2021,Mexico/TAB-InDRE_FB18324_S3881/2021,Mexico/BCN-InDRE_FB17162_S3140/2021,Mexico/GUA-InDRE_F12425_S1330/2021,Mexico/HID-InDRE_FB17248_S3195/2021,Mexico/AGU-InDRE_FB18591_S4464/2021,Mexico/MEX_InDRE_FB39163_S7193/2021
Blankenship HM et al	4	unknown	unknown	unknown	USA/MI-MDHHS-SC20671/2020,USA/MI-MDHHS-SC20593/2020,USA/MI-MDHHS-SC20524/2020,USA/MI-MDHHS-SC30063/2021
Matthew Sinn et al	2	unknown	unknown	unknown	USA/MO-MSPHL-000495/2020,USA/MO-MSPHL-002916/2021
Gemma Clark et al A	1	Preliminary analysis of SARS-CoV-2 importation & establishment of UK transmission lineages	unknown	https://virological.org/t/preliminary-analysis-of-sars-cov-2-importation-establishment-of-uk-transmission-lineages/507	England/NOTT-10E001/2020
Brendan L. O'Connell et al	3	unknown	unknown	unknown	USA/OR-OHSU-0635/2020,USA/OR-OHSU-3235/2020,USA/OR-OHSU-11846/2021
Gage Moreno et al B	6	unknown	unknown	unknown	USA/WI-UW-2103/2020,USA/WI-UW-1028/2020,USA/WI-UW-2499/2020,USA/IL-UW-525/2020,USA/WI-UW-1673/2020,USA/WI-UW-2941/2021
Jolene Bowers et al	3	unknown	unknown	unknown	USA/AZ-TG569539/2020,USA/AZ-TG338117/2020,USA/AZ-TG979539/2021
Jane Grimwood et al	2	unknown	unknown	unknown	USA/AL-Madison-JFEF/2020,USA/AL-St.Clair-JDUE/2020
Chandima Jeewandara et al	9	unknown	unknown	unknown	SriLanka/CA89803/2021,SriLanka/aicbu720/2021,SriLanka/aicbu481/2021,SriLanka/aicbu1222/2021,SriLanka/aicbu1570/2021,SriLanka/aicbu1217/2021,SriLanka/aicbu1179/2021,SriLanka/aicbu1565/2021,SriLanka/aicbu2305/2021
Susan Engelbrecht et al	4	unknown	unknown	unknown	SouthAfrica/Tygerberg-397/2020,SouthAfrica/Tygerberg_1114/2021,SouthAfrica/Tygerberg_2229/2021,SouthAfrica/Tygerberg_1553/2021
Tze Minn Mak et al	8	unknown	unknown	unknown	Singapore/98/2021,Singapore/570/2021,Singapore/70/2021,Singapore/379/2021,Singapore/169/2021,Singapore/1819/2021,Singapore/1993/2021,Singapore/2447/2021
Noah Hull et al	3	unknown	unknown	unknown	USA/WY-WPHL-21001689/2021,USA/WY-WPHL-21010927/2021,USA/WY-WPHL-21004905/2021
Kirsten St. George et al	11	unknown	unknown	unknown	USA/NY-Wadsworth-21008509-01/2021,USA/NY-Wadsworth-21008562-01/2021,USA/NY-Wadsworth-21025977-01/2021,USA/NY-Wadsworth-21007956-01/2021,USA/NY-Wadsworth-21011907-01/2021,USA/NY-Wadsworth-21020584-01/2021,USA/NY-Wadsworth-21017503-01/2021,USA/NY-Wadsworth-21000976-01/2021,USA/NY-Wadsworth-21006654-01/2021,USA/NY-Wadsworth-21008034-01/2021,USA/NY-Wadsworth-21059263-01/2021
Chitra Pattabiraman et al	3	unknown	unknown	unknown	India/KA-NIMH-SEQ-183/2021,India/KA-NIMH-SEQ-114/2021,India/KA-NIMH-SEQ-72/2021
Dhiraj Paul et al	2	unknown	unknown	unknown	India/MH-NCCS-P1162000180788/2021,India/MH-NCCS-P1162000178408/2021
Erin L. Young et al	10	unknown	unknown	unknown	USA/UT-UPHL-2012077077/2020,USA/UT-UPHL-2012405120/2020,USA/UT-UPHL-2012692663/2020,USA/UT-UPHL-2102129560/2020,USA/UT-UPHL-2009553/2020,USA/UT-UPHL-2008979/2020,USA/UT-UPHL-2101111219/2021,USA/UT-UPHL-210820912659/2021,USA/UT-UPHL-210928801185/9/9/21,USA/UT-UPHL-211009563180/2021
Githinji et al	1	unknown	unknown	unknown	Kenya/C79951/2021
Isabel Fernandez Escapa et al	2	unknown	unknown	unknown	USA/NY-PRL-2021_0429_00G13/2021,USA/NY-PRL-2021_03_29_04B03/2021
Carla LÃ³pez-CausapÃ© et al	2	unknown	unknown	unknown	Spain/IB-IBV-99022091/2021,Spain/IB-IBV-99011522/2020
Consorcio Mexicano de Vigilancia GenÃ³mica (CoViGen-Mex). Authors (in alphabetical order): Julio Elias Alvarado-Yaah et al	7	unknown	unknown	unknown	Mexico/NLE_INER_IMSS_00706/2021,Mexico/VER_INER_IMSS_00920/2021,Mexico/HID_INER_IMSS_1735/2021,Mexico/SIN-CIAD-MZT_S7121/2021,Mexico/ROO-INER_IMSS_1344/2021,Mexico/TAB_IBT_IMSS_2151/2021,Mexico/HID-INER_IMSS_1616/2021
Lauren Brinkac et al	1	unknown	unknown	unknown	USA/GA-Noblis-S122B10/2021
Consorcio Mexicano de Vigilancia Genomica (CoViGen-Mex). Authors (in alphabetical order): Julio Elias Alvarado-Yaah et al	2	unknown	unknown	unknown	Mexico/CHH-LANGEBIO_IMSS_1358/2021,Mexico/MEX_LANGEBIO_IMSS_2098/2021
Paola Resende et al	22	unknown	unknown	unknown	Honduras/19180/2021,Honduras/19170/2021,DominicanRepublic/49650/2021,DominicanRepublic/21915/2021,DominicanRepublic/21906/2021,Brazil/PB-FIOCRUZ-29601/2020,Brazil/MA-FIOCRUZ-6873/2021,Bolivia/21738/2021,Brazil/AL-FIOCRUZ-4284/2021,Bahamas/33428/2021,Haiti/27710/2021,Haiti/27725/2021,Brazil/AL-FIOCRUZ-8962/2021,Brazil/AL-FIOCRUZ-8954/2021,Brazil/AP-FIOCRUZ-50384/2021,Brazil/RJ-FIOCRUZ-11313/2021,B…
Anthony LEVASSEUR et al	8	unknown	unknown	unknown	France/PAC-IHU-10579_Illu1/2020,France/PAC-IHU-1345/2020,France/PAC-MEPHI-2118/2020,France/PAC-IHU-13427_Nova1/2020,France/PAC-IHU-3125/2021,France/PAC-IHUCOVID-3055/2021,France/PAC-IHU-19653_Nova1/2021,France/PAC-IHU-9718_Illu1/2021
Schmedes et al	1	unknown	unknown	unknown	USA/FL-BPHL-1206/2020
Joseph Fauver et al	9	unknown	unknown	unknown	USA/CT-Yale-492/2020,DominicanRepublic/Yale-6246/2021,USA/CT-Yale-2722/2021,DominicanRepublic/Yale-6222/2021,USA/CT-Yale-7825/2021,USA/PR-Yale-11892/2021,USA/PR-Yale-11920/2021,USA/PR-Yale-11906/2021,USA/CT-Yale-10536/2021
Tony Wawina-Bokalanga et al	16	unknown	unknown	unknown	Belgium/rega-0521557/2020,Belgium/rega-1778/2021,Belgium/rega-2321/2021,Belgium/rega-09221147/2020,Belgium/rega-2769/2021,Belgium/rega-0502900/2020,Belgium/rega-20174/2021,Belgium/rega-2749/2021,Oman/rega-OM-223/2021,Oman/rega-OM-107/2021,Belgium/rega-10459/2021,Oman/rega-OM-86/2021,Belgium/rega-17387/2021,Oman/rega-OM-136/2021,Belgium/rega-15320/2021,Belgium/rega-10211/2021
Oluniyi P.E. et al	2	unknown	unknown	unknown	Cameroon/CV416/2020,Nigeria/BO-CV347/2020
Harper VanSteenhouse et al	20	unknown	unknown	unknown	England/QEUH-997F62/2020,England/QEUH-F58E2E/2021,England/QEUH-12E4AB4/2021,England/QEUH-960964/2020,England/QEUH-AD2DBB/2020,England/QEUH-10EF040/2021,England/QEUH-109C428/2021,Scotland/QEUH-E963DB/2021,England/QEUH-BC403A/2020,England/QEUH-EFE4A1/2021,England/QEUH-9B562D/2020,England/QEUH-7A4BBB/2020,England/QEUH-120CC92/2021,Scotland/QEUH-129F64B/2021,Scotland/QEUH-130F593/2021,England/QEUH-16…
Anke Wienecke-Baldacchino et al	16	unknown	unknown	unknown	Luxembourg/LNS5483795/2021,Luxembourg/LNS1615354/2021,Luxembourg/LNS1323725/2021,Luxembourg/LNS7855051/2021,Luxembourg/LNS4741767/2021,Luxembourg/LNS6100709/2021,Luxembourg/LNS3597656/2021,Luxembourg/LNS7491195/2021,Luxembourg/LNS8119614/2021,Luxembourg/LNS8200406/2021,Luxembourg/LNS1136932/2021,Luxembourg/LNS1554492/2021,Luxembourg/LNS9615585/2021,Luxembourg/LNS3594463/2021,Luxembourg/LNS0460044…
Dr David A Wilkinson et al	5	unknown	unknown	unknown	Reunion/PIMIT_00450/2021,Reunion/PIMIT_01647/2021,Reunion/PIMIT_04979/2021,Reunion/PIMIT_10625/2021,Reunion/PIMIT_11518/2021
Leanne Mortimer et al	1	unknown	unknown	unknown	Canada/ON-E67/2020
Chaoran Chen et al	22	unknown	unknown	unknown	Switzerland/AG-ETHZ-460990/2021,Switzerland/SO-ETHZ-561146/2021,Switzerland/ZH-ETHZ-480365/2021,Switzerland/ZH-ETHZ-480568/2021,Switzerland/AG-ETHZ-450992/2021,Switzerland/ZH-ETHZ-470907/2021,Switzerland/BL-ETHZ-440504/2021,Switzerland/SO-ETHZ-450938/2021,Switzerland/NE-ETHZ-480208/2021,Switzerland/BL-ETHZ-460805/2021,Switzerland/SZ-ETHZ-480519/2021,Switzerland/GR-ETHZ-470859/2021,Switzerland/ZH-…
Lukas Endler et al	12	unknown	unknown	unknown	Austria/CeMM2719/2021,Austria/CeMM3650/2021,Austria/CeMM2287/2021,Austria/CeMM9202/2021,Austria/CeMM3300/2021,Austria/CeMM3715/2021,Austria/CeMM12985/2021,Austria/CeMM12663/2021,Austria/CeMM12815/2021,Austria/CeMM19945/2021,Austria/CeMM17591/2021,Austria/CeMM19783/2021
Marie-Astrid Vernet et al	2	unknown	unknown	unknown	CentralAfricanRepublic/24476/2021,CentralAfricanRepublic/24396/2021
James Denvir et al	2	unknown	unknown	unknown	USA/WV-WVU-WV064773/2021,USA/WV-WVU-WV119839/2021
Placide Mbala-Kingebeni et al	3	unknown	unknown	unknown	RepublicoftheCongo/RC-058/2021,DRC/RDC-126/2021,DRC/INRB-RDC-553/2021
Mfoutou Mapanguy Claujens Chastel et al	6	unknown	unknown	unknown	Congo/FCRM-38-A11.07.07/2021,Congo/FCRM-100-A32.28.09.21/2021,Congo/FCRM-128-A65.04.10.21/2021,Congo/FCRM-56-A12-27-07/2021,Congo/FCRM-53-10386/2021,Congo/FCRM-94-A16.28.09.21/2021
Ae Kyung Park et al	10	unknown	unknown	unknown	SouthKorea/KDCA12524/2021,SouthKorea/KDCA3806/2021,SouthKorea/KDCA1252/2021,SouthKorea/KDCA1287/2021,SouthKorea/KDCA7009/2021,SouthKorea/KDCA13125/2021,SouthKorea/KDCA8250/2021,SouthKorea/KDCA4595/2021,SouthKorea/KDCA8051/2021,SouthKorea/KDCA16576/2021
Jeong-Ah Kim et al	3	unknown	unknown	unknown	SouthKorea/KDCA4949/2021,SouthKorea/KDCA5784/2021,SouthKorea/KDCA6626/2021
Marion Barbet et al	30	unknown	unknown	unknown	France/IDF-IPP03254/2021,Niger/IPP10313/2021,Niger/IPP10306/2021,France/IDF-IPP12413/2021,France/IDF-IPP08048/2021,France/BRE-IPP02992/2021,Guadeloupe/IPP24252/2021,SaintBarthelemy/IPP24125/2021,SaintBarthelemy/IPP24126/2021,SaintBarthelemy/IPP36165/2021,France/IDF-IPP28382/2021,France/IDF-IPP18362/2021,SaintBarthelemy/IPP28734/2021,Monaco/IPP24115/2021,Guadeloupe/IPP27870/2021,France/CVL-IPP1937…
?	52	unknown	unknown	unknown	Germany/TH-RKI-I-015601/2021,Germany/NW-RKI-I-031803/2021,Germany/NW-RKI-I-056097/2021,Germany/BE-RKI-I-090543/2021,Germany/BB-RKI-I-021766/2021,Germany/HE-RKI-I-045958/2021,Germany/BY-RKI-I-178645/2021,Germany/BW-RKI-I-047519/2021,Germany/BW-RKI-I-150633/2021,Germany/RP-RKI-I-063227/2021,Germany/NW-RKI-I-031777/2021,Germany/NW-RKI-I-154251/2021,Germany/BE-RKI-I-083348/2021,Germany/SN-RKI-I-18389…
Prof. Francine Ntoumi et al	1	unknown	unknown	unknown	Congo/ROC-ITM-080-6229/2021
Michael Carr et al	3	unknown	unknown	unknown	Ireland/CW-NVRL-84IRL00453/2021,Ireland/MH-NVRL-21IRL31304/2021,Ireland/D-NVRL-21IRL10781/2021
Jessa_cmdLab et al	2	unknown	unknown	unknown	Belgium/Jessa_51-2103-000039/2021,Belgium/Jessa_55-2106-000032/2021
Prof. Dr. Achim Kaasch et al	1	unknown	unknown	unknown	Germany/ST-MD329/2021
Danish Covid-19 Genome Consortia et al	4	unknown	unknown	unknown	Denmark/DCGC-5363/2020,Denmark/DCGC-981/2020,Denmark/DCGC-1503/2020,Denmark/DCGC-6176/2020
Matt Plumb et al	2	unknown	unknown	unknown	USA/MN-MDH-1885/2020,USA/MN-MDH-1979/2020
Matluk et al	6	unknown	unknown	unknown	USA/ME-HETL-J2373/2021,USA/ME-HETL-J0061/2020,USA/ME-HETL-J4370/2021,USA/ME-HETL-J6974/2021,USA/ME-HETL-J4884/2021,USA/ME-HETL-J4422/2021
Antonio Grimaldi Patrizia Annunziata Francesco Panariello Biancamaria Pierri Claudia Tiberio Teresa Giuliano Valentina Bouche Chiara Colantuono Maria Concetta Cuomo Denise Di Concilio Lucio Di Filippo Anna Manfredi Marcello Salvi Antonio Limone Luigi Atripaldi Pellegrino Cerino Andrea Ballabio Davide Cacchiarelli et al	8	unknown	unknown	unknown	Italy/CAM-TIGEM-IZSM-COLLI-12893/2021,Italy/CAM-TIGEM-IZSM-COLLI-16220/2021,Italy/CAM-TIGEM-IZSM-COLLI-9765/2021,Italy/CAM-TIGEM-IZSM-COLLI-14061/2021,Italy/CAM-TIGEM-IZSM-COLLI-17112/2021,Italy/CAM-TIGEM-IZSM-COLLI-16468/2021,Italy/CAM-TIGEM-IZSM-COLLI-16474/2021,Italy/CAM-TIGEM-IZSM-COLLI-18839/2021
Anna-Lena Sander et al	1	unknown	unknown	unknown	Benin/314176/2021
Chantal Akoua-Koffi et al	2	unknown	unknown	unknown	Coted-Ivoire/BKE2500-bc21/2021,Coted-Ivoire/COV-BKE3282-bc57/2021
Ramon Lorenzo-Redondo et al	7	unknown	unknown	unknown	Nigeria/BCVL-24573/2021,Mali/MAL0123/2021,Mali/MAL0121/2021,USA/IL-NM-5923/2021,USA/IL-NM-0816/2020,USA/IL-NM-5792/2021,USA/IL-NM-5428/2020
Joseph Francis Wamala et al	2	unknown	unknown	unknown	SouthSudan/UG408/2021,SouthSudan/UG440/2021
Omar Elahmer-Abdulla Bashein- Rahma Algheriani-Ahlam Alarif et al	2	unknown	unknown	unknown	Libya/EMC-7/2021,Libya/EMC-12/2021
Ulinici M et al	1	unknown	unknown	unknown	Moldova/ICGEB_807539_S5/2021
Afiwa W. Halatoko et al	3	unknown	unknown	unknown	Togo/NMIMR-21-TGS-080/2021,Togo/NMIMR-21-TGS-313/2021,Togo/NMIMR-21-TGS-441/2021
Irene Bianconi et al	1	unknown	unknown	unknown	Italy/TAA-1900542753/2021
Elisabetta Pagani et al	1	unknown	unknown	unknown	Italy/TAA-IGA-1900530554/2021
Adams et al	1	unknown	unknown	unknown	USA/VA-SU-SC_70/2021
Charles Chiu et al	2	unknown	unknown	unknown	USA/CA-UCSF-CC379/2021,USA/CA-UCSF-COLOR-SFDPH-CC001/2021
Albert Bernet SÃ¡nchez et al	1	unknown	unknown	unknown	Spain/CT-IBV-98027540/2021
GORGE O. et al	1	unknown	unknown	unknown	France/IDF-B122-09/2021
Catherine Moore et al A	15	unknown	unknown	unknown	Wales/PHWC-2C04A/2020,England/PHWC-4C5416/2021,Wales/PHWC-4B59ED/2021,Wales/PHWC-498C32/2020,Wales/PHWC-4C2886/2021,Wales/PHWC-4C948B/2021,Wales/PHWC-4CBF5B/2021,Wales/PHWC-49487E/2020,Wales/PHWC-4B119E/2020,Wales/PHWC-4C4B4F/2021,Wales/PHWC-4C9B0E/2021,Wales/PHWC-1697B4/2020,Wales/PHWC-48991F/2020,Wales/PHWC-PREPWH/2021,Wales/PHWC-PREJKI/2021
Giandhari J et al	11	unknown	unknown	unknown	SouthAfrica/KRISP-0179/2020,SouthAfrica/KRISP-K007622/2020,SouthAfrica/KRISP-0378/2020,SouthAfrica/KRISP-0538/2020,SouthAfrica/KRISP-K002504/2020,SouthAfrica/KRISP-0352/2020,SouthAfrica/KRISP-K002440/2020,SouthAfrica/KRISP-0149/2020,SouthAfrica/KRISP-K003323/2020,SouthAfrica/KRISP-K001361/2020,SouthAfrica/KRISP-K021846/2021
Mustapha M. Mustapha et al	1	unknown	unknown	unknown	USA/PA-MGEL-00967/2020
Valesano et al	5	unknown	unknown	unknown	USA/MI-UM-S542928/2021,USA/MI-UM-10036331190/2020,USA/MI-UM-10037705944/2021,USA/MI-UM-10036746963/2020,USA/MI-UM-10039459627/2021
Andreas SjÃ¶din et al	1	unknown	unknown	unknown	Sweden/RVFOI21-00042/2021
Thushan de Silva et al B	6	unknown	unknown	unknown	England/SHEF-C3528/2020,England/SHEF-C56D8/2020,England/SHEF-10C961D/2021,England/SHEF-10C8C67/2021,England/SHEF-C29F0/2020,England/ALDP-12C36D5/2021
Jacquelyn Wynn et al	34	unknown	unknown	unknown	England/ALDP-EE8BA5/2021,England/ALDP-1201486/2021,England/ALDP-F82A45/2021,England/ALDP-1202E5A/2021,Wales/ALDP-101BCCF/2021,Wales/ALDP-C3AE9E/2020,England/ALDP-C497A0/2020,England/ALDP-EB38CA/2021,England/ALDP-1006535/2021,England/ALDP-BCA043/2020,England/ALDP-FEC44B/2021,England/ALDP-A84E97/2020,England/ALDP-F5005D/2021,England/ALDP-F9174C/2021,England/ALDP-1203396/2021,England/ALDP-1092291/20…
Licastro D et al	1	unknown	unknown	unknown	Italy/FVG-ASFO-14/2021
Samuel Cordey et al	4	unknown	unknown	unknown	Switzerland/LU-SNRCI-33031086/2021,Switzerland/GE-33014172/2021,Switzerland/GE-33135913/2021,Switzerland/GE-33123745/2021
Keith Durkin et al	9	unknown	unknown	unknown	Belgium/ULG-11449/2021,Belgium/ULG-11326/2021,Belgium/ULG-22181/2021,Belgium/ULG-11925/2021,Belgium/ULG-20223/2021,Belgium/ULG-15813/2021,Belgium/ULG-17327/2021,Belgium/ULG-20747/2021,Belgium/ULG-20814/2021
Kathrin Kattler et al	1	unknown	unknown	unknown	Germany/SL-SU-165/2020
Nagy et al	1	unknown	unknown	unknown	CzechRepublic/NRL_272/2021
Jade Wang et al	5	unknown	unknown	unknown	USA/NY-NYCPHL-001245/2020,USA/NY-NYCPHL-001318/2020,USA/NY-NYCPHL-002491/2021,USA/NY-NYCPHL-002666/2021,USA/NY-NYCPHL-002456/2021
Arash Iranzadeh et al	3	unknown	unknown	unknown	SouthAfrica/NHLS-UCT-GP-5156/2020,SouthAfrica/NHLS-UCT-GS-B256/2021,SouthAfrica/NHLS-UCT-GS-B888/2021
Gai et al	2	unknown	unknown	unknown	USA/CA-CHLA-PLM28080902/2020,USA/CA-CHLA-PLM65511564/2020
Rashmi Tuladhar et al	2	unknown	unknown	unknown	USA/TX-DSHS-1867/2020,USA/TX-DSHS-8967/2021
Jolene Bowers et al 3 unknown unknown unknown USA/AZ-TG712377/2021,USA/AZ-TG712403/2021,USA/AZ-TG712244/2021
Virginia DCLS et al	4	unknown	unknown	unknown	USA/VA-DCLS-1818/2020,USA/VA-DCLS-0457/2020,USA/VA-DCLS-0127/2020,USA/VA-DCLS-1205/2020
SEARCH Alliance San Diego with David Pride et al	1	unknown	unknown	unknown	USA/CA-ALSR-0934-SAN/2020
Peter W. Cook et al	10	unknown	unknown	unknown	USA/AZ-CDC-QDX22554229/2021,USA/CA-CDC-STM-000003565/2021,USA/NV-CDC-QDX22164868/2021,USA/AL-CDC-LC0004972/2021,USA/PA-CDC-STM-000007287/2021,USA/NH-CDC-QDX22948192/2021,USA/FL-CDC-STM-000019254/2021,USA/FL-CDC-STM-000012810/2021,USA/CA-CDC-STM-000008209/2021,USA/FL-CDC-STM-000019344/2021
Cedro-Tanda A et al	3	unknown	unknown	unknown	Mexico/MEX-INMEGEN-17-62/2021,Mexico/CMX-INMEGEN-30-352/2021,Mexico/MEX-INMEGEN-36-88/2021
Laura Bankers et al	5	unknown	unknown	unknown	USA/CO-CDPHE-2100566920/2021,USA/CO-CDPHE-2003310313/2020,USA/CO-CDPHE-2007042002/2020,USA/CO-CDPHE-2010152695/2020,USA/CO-CDPHE-2101095045/2021
Andrew Gorzalski et al	10	unknown	unknown	unknown	USA/NV-NSPHL-LV296522/2021,USA/NV-NSPHL-LV293336/2021,USA/NV-NSPHL-NV2062483/2021,USA/NV-NSPHL-LV304387/2021,USA/NV-NSPHL-NV2029048/2020,USA/NV-NSPHL-447168/2021,USA/NV-NSPHL-445235/2021,USA/NV-NSPHL-392347/2021,USA/NV-NSPHL-442613/2021,USA/NV-NSPHL-442502/2021
Gemma Clark et al B	2	unknown	unknown	unknown	England/NOTT-11A11E/2020,Scotland/QEUH-A9C315/2020
Antonin Bal et al	11	unknown	unknown	unknown	France/NAQ-HCL021070194201/2021,France/NAQ-HCL021115535501/2021,France/ARA-HCL021022962101/2021,France/ARA-HCL021093330801/2021,Reunion/HCL021156108901/2021,France/ARA-HCL021126599801/2021,France/PAC-HCL021149406401/2021,France/ARA-HCL021133525501/2021,France/NAQ-HCL021141576301/2021,France/un-HCL021131189801/2021,France/ARA-HCL021162193001/2021
Aengus Stewart et al	2	unknown	unknown	unknown	England/TFCI-2701406/2021,England/TFCI-26FC681/2020
Anna-Malin Linde et al	4	unknown	unknown	unknown	Sweden/21-50568/2021,Sweden/20-08930/2020,Sweden/20-52830/2020,Sweden/20-22294/2020
Christian Beisel et al	11	unknown	unknown	unknown	Switzerland/un-ETHZ-34/2021,Switzerland/VD-ETHZ-280099/2020,Switzerland/ZH-ETHZ-460264/2021,Switzerland/BE-ETHZ-470123/2021,Switzerland/VS-ETHZ-481161/2021,Switzerland/NE-ETHZ-470308/2021,Switzerland/TI-ETHZ-481008/2021,Switzerland/ZH-ETHZ-480845/2021,Switzerland/BL-ETHZ-310381/2020,Switzerland/BL-ETHZ-33691365/2021,Switzerland/VD-ETHZ-34362354/2021
Antonio Grimaldi et al	3	unknown	unknown	unknown	Italy/CAM-TIGEM-2972/2021,Italy/CAM-TIGEM-6292/2021,Italy/CAM-TIGEM-63/2020
Swedish national genomic surveillance program of SARS-CoV-2 et al	2	unknown	unknown	unknown	Sweden/SE00203807/2021,Sweden/14410489P/2021
CIDM-PH et al.	6	unknown	unknown	unknown	Australia/NSW1228/2020,Australia/NSW1213/2020,Australia/NSW1439/2021,Australia/NSW739/2020,Australia/NSW658/2020,Australia/NSW901/2020
Jozef Dingemans* et al	1	unknown	unknown	unknown	Netherlands/LI-MUMC-180/2020
SandonÃ­s et al	2	unknown	unknown	unknown	Spain/ML-ISCIII-213560/2021,Spain/CM-ISCIII-216390/2021
Ana Rita Goncalves et al	1	unknown	unknown	unknown	Switzerland/BL-SNRCI-8347-nov/2020
Gustavo Cilla et al	1	unknown	unknown	unknown	Spain/PV-IBV-98007585/2020
Giorgio Giurato et al	1	unknown	unknown	unknown	Italy/CAM-CRGS-456/2021
Tanya Golubchik et al	2	unknown	unknown	unknown	Scotland/OXON-F63A59/2021,England/OXON-F55902/2021
Geert Martens et al	3	unknown	unknown	unknown	Belgium/AZDelta02740-2105R/2021,Belgium/AZDelta-03872-2132R/2021,Belgium/AZDelta-2144-13564/2021
Gytis Dudas et al	3	unknown	unknown	unknown	Lithuania/S21B67/2021,Lithuania/ID6490/2021,Lithuania/S21H102/2021
Janis Pjalkovskis et al	3	unknown	unknown	unknown	Latvia/279/2021,Latvia/293/2021,Latvia/2545/2021
Angela Beckett et al	1	unknown	unknown	unknown	NorthernIreland/RAND-125B502/2021
Neta Zuckerman et al	6	unknown	unknown	unknown	Israel/CVL-n-7467/2020,Israel/CVL-n19018/2020,Israel/CVL-13495/2021,Israel/CVL-15034/2021,Israel/CVL-14029/2021,Israel/CVL-17182/2021
Maria Aguero-Rosenfeld et al	1	Sequencing identifies multiple, early introductions of SARS-CoV2 to New York City Region	unknown	https://dx.doi.org/10.1101/2020.04.15.20064931	USA/NY-NYUMC169/2020
Alexa K Dowdell et al	1	Genomic heterogeneity and clinical characterization of SARS-CoV-2 in Oregon	unknown	https://www.medrxiv.org/content/10.1101/2020.07.30.20160069v1	USA/OR-PROV-101/2020
Sarah Schmedes et al	6	unknown	unknown	unknown	USA/FL-BPHL-2230/2020,USA/FL-BPHL-10829/2021,USA/FL-BPHL-11874/2021,USA/FL-BPHL-1565/2020,USA/FL-BPHL-1101/2021,USA/FL-BPHL-7660/2021
Victor M Corman et al	7	unknown	unknown	unknown	NorthMacedonia/ChVir7904/2020,Germany/BY-ChVir22882/2021,Germany/BE-ChVir22889/2021,Belarus/ChVir21889/2020,Moldova/un-ChVir25709/2021,Albania/un-ChVir25862_11/2021,Moldova/un-ChVir25847/2021
Alexis Robitaille et al	2	unknown	unknown	unknown	Germany/HH-HPI-p2966/2020,Germany/HH-hpi-p9370/2021
Issa Abu-Dayyeh et al	3	unknown	unknown	unknown	Jordan/Biolab003/2021,Jordan/Biolab0184/2021,Jordan/Biolab0241/2021
Ryan McDonald et al	1	unknown	unknown	unknown	Canada/SK-RRPL-131296/2021
Fabien Rock Niama et al	1	unknown	unknown	unknown	Congo/RC-244/2021
Dr Batchi-Bouyou Armel Landry et al	1	unknown	unknown	unknown	Congo/FCRM-145-13186/2021
GROLHIER Claire et al	2	unknown	unknown	unknown	France/BRE-CHURENNES-8600727100/2021,France/BRE-CHURENNES-8600727078/2021
Jinnethe Reyes et al	1	unknown	unknown	unknown	Colombia/ATL-UGRA-VG-4336/2021
Katherine Laiton-Donato et al	5	unknown	unknown	unknown	Colombia/LAG-INS-VG-1401/2021,Colombia/MET-INS-VG-5026/2021,Colombia/ANT-INS-VG-5835/2021,Colombia/SAP-INS-VG-8774/2021,Colombia/SAP-INS-VG-9146/2021
Freeman et al	1	unknown	unknown	unknown	USA/SC-DHEC-2506/2021
Uriel A. Hurtado Paez et al	2	unknown	unknown	unknown	Colombia/MAG-CIB-04-09/2021,Colombia/ANT-CIB-10-27/2021
Berkshire et al	5	unknown	unknown	unknown	England/BRBR-19FEA47/2021,England/BRBR-1833C23/2021,England/BRBR-1EF446C/2021,England/BRBR-1EBE668/2021,England/BRBR-1EC3DD4/2021
Karen Orostica et al	14	unknown	unknown	unknown	Chile/RM-140183/2021,Chile/AP-161549/2021,Chile/MA-88144/2021,Chile/NB-142767/2021,Chile/TA-105377/2021,Chile/RM-82139/2021,Chile/VS-124662/2021,Chile/RM-145340/2021,Chile/AN-169185/2021,Chile/AN-178747/2021,Chile/BI-179482/2021,Chile/AI-178249/2021,Chile/NB-158814/2021,Chile/AP-157450/2021
Rossana C Jaspe et al	4	unknown	unknown	unknown	Venezuela/TacMa/2021,Venezuela/Bar7126/2021,Venezuela/Dtt17/2021,Venezuela/NE8710/2021
Sergio Buenestado Serrano et al	3	unknown	unknown	unknown	Spain/MD-HGUGM-5684759/2021,Spain/MD-HGUGM-697616/2021,Spain/MD-HGUGM-5896946/2021
Alan K.L. Tsang et al	10	unknown	unknown	unknown	HongKong/CM21000386/2021,HongKong/VM20194998/2020,HongKong/VM21044713-1/2021,HongKong/VM21023845/2021,HongKong/CH21134925/2021,HongKong/VM21022576/2021,HongKong/VM21032491/2021,HongKong/CM21000685/2021,HongKong/CM21000629/2021,HongKong/CM21000432/2021
Maximilian Damagnez et al	1	unknown	unknown	unknown	Germany/NW-HHU-7396/2021
Cristina AndrÃ©s et al	2	unknown	unknown	unknown	Spain/CT-HUVH-E85840/2021,Spain/CT-HUVH-E35103/2021
Stephanie DeRonde et al	2	unknown	unknown	unknown	USA/AK-PHL9220/2021,USA/AK-PHL13876/2021
Teemu Smura et al	7	unknown	unknown	unknown	Finland/7LS2AA1/2020,Finland/V11015/2021,Finland/HEL-12-76/2021,Finland/5960/2021,Finland/P14131/2021,Finland/11763/2021,Finland/10253/2021
Elena Gasich et al	2	unknown	unknown	unknown	Belarus/RRPCEM-VIS-579/2021,Belarus/RRPCEM-VIS_2008/2021
Palou et al	1	unknown	unknown	unknown	PapuaNewGuinea/PNG124/2021
Son Nguyen et al	3	unknown	unknown	unknown	Australia/QLD1856/2021,Australia/QLD1761/2021,Australia/QLD1847/2021
Soares da Silva et al	4	unknown	unknown	unknown	Timor-Leste/TL526/2021,Timor-Leste/TL938/2021,Timor-Leste/TL973/2021,Timor-Leste/TL1024/2021
Jilini et al	1	unknown	unknown	unknown	SolomonIslands/SOL011/2021
Kumbu et al	4	unknown	unknown	unknown	PapuaNewGuinea/PNG2539/2021,PapuaNewGuinea/PNG2327/2021,PapuaNewGuinea/PNG5464/2021,PapuaNewGuinea/PNG5443/2021
Amit Kumar Subudhi et al	1	unknown	unknown	unknown	SaudiArabia/KAUST-MAKKAH761/2020
Rijad Konjhodzic et al	1	unknown	unknown	unknown	BosniaandHerzegovina/agc778/2021
Allison McGeer et al	3	unknown	unknown	unknown	Canada/ON-S1497/2020,Canada/ON-PPS-00434/2020,Canada/ON-PPS-00061/2020
Kathrine Stene-Johansen et al	10	unknown	unknown	unknown	Norway/1756/2021,Norway/7806/2021,Norway/14840/2021,Norway/21529/2021,Norway/17434/2021,Norway/20113/2021,Norway/16353/2021,Norway/23613/2021,Norway/19974/2021,Norway/18482/2021
J. Zheng et al	1	unknown	unknown	unknown	HongKong/VM21014696.2/2021
Daniel Chu et al	1	unknown	unknown	unknown	HongKong/VM20123558/2020
Cruys et al. on behalf of the Jessa_cmdLab et al	1	unknown	unknown	unknown	Belgium/Jessa_55-2105-001417/2021
Dave J. Baker et al B	1	unknown	unknown	unknown	England/NORW-F08FC/2020
Wasfi Fares et al	1	unknown	unknown	unknown	Tunisia/SP-0378/2021
Stephanie Hutchings et al	1	unknown	unknown	unknown	England/BRIS-12E5B1/2020
C. Paul Morris et al	7	unknown	unknown	unknown	USA/MD-HP06396-PIDXIWSSER/2020,USA/MD-HP01236/2021,USA/MD-HP02241/2021,USA/MD-HP12060/2020,USA/MD-HP01287/2021,USA/MD-HP02148/2021,USA/MD-HP05647/2021
Keith Gagnon et al	1	unknown	unknown	unknown	USA/IL-IDPH-WIN-S-000615/2020
UNMC COVID-19 Response Team et al	1	unknown	unknown	unknown	USA/NE-907/2020
Bonnie Oh et al	2	unknown	unknown	unknown	USA/TX-DSHS-0246/2020,USA/TX-DSHS-2588/2020
Queen et al	1	unknown	unknown	unknown	USA/NJ-CDC-2-3693474/2020
Gordon P et al	1	unknown	unknown	unknown	Canada/AB-35896/2020
Seemann T. et al	12	unknown	unknown	unknown	Australia/VIC18128/2021,Australia/VIC5690/2020,Australia/VIC3080/2020,Australia/VIC3893/2020,Australia/VIC13175/2020,Australia/VIC15373/2020,Australia/VIC16714/2020,Australia/VIC13226/2020,Australia/VIC17375/2020,Australia/VIC17675/2020,Australia/VIC2817/2020,Australia/VIC14778/2020
S. Wesley Long et al B	9	unknown	unknown	unknown	USA/TX-HMH-MCoV-16686/2020,USA/TX-HMH-MCoV-14532/2020,USA/TX-HMH-MCoV-9163/2020,USA/TX-HMH-MCoV-27879/2021,USA/TX-HMH-MCoV-28422/2021,USA/TX-HMH-MCoV-19736/2020,USA/TX-HMH-5157/2020,USA/TX-HMH-6315/2020,USA/TX-HMH-MCoV-16261/2020
Jim Mildenberger et al	6	unknown	unknown	unknown	USA/WY-WYPHL-20134233/2020,USA/WY-WYPHL-20120801/2020,USA/WY-WPHL-21034908/2021,USA/WY-WYPHL-21076994/2021,USA/WY-WYPHL-21110372/2021,USA/WY-WYPHL-21051628/2021
NPHL COVID-19 Response Team et al	3	unknown	unknown	unknown	USA/NE-MP_NCOV20-12167/2020,USA/NE-NCOV21-21777/2021,USA/NE-NCOV21-32188/2021
Maryland Department of Health Laboratories Administration et al	4	unknown	unknown	unknown	USA/MD-MDH-0644/2021,USA/MD-MDH-0670/2021,USA/MD-MDH-0836/2021,USA/MD-MDH-0676/2021
Caly L. et al	1	unknown	unknown	unknown	Australia/VIC540/2020
Rosenthal et al	5	unknown	unknown	unknown	USA/WA-QDX-235/2020,USA/MA-QDX-3984/2021,USA/CT-QDX-4499/2020,USA/CA-QDX-3754/2021,USA/CA-QDX-3444/2020
Giandhari Jennifer et al	2	unknown	unknown	unknown	SouthAfrica/KRISP-K016702/2021,SouthAfrica/UFS-K018829-KRISP/2021
Daryl Domman et al	3	unknown	unknown	unknown	USA/NM-UNM-EDB00107/2021,USA/NM-UNM-00371/2020,USA/ID-UNM-IBL745746/2021
Ellie Johnson et al	7	unknown	unknown	unknown	USA/NMDOH-2020305762/2020,USA/NM-NMDOH-2021114481/2021,USA/NM-NMDOH-2021090949/2021,USA/NMDOH-2021045082/2021,USA/NMDOH-2021045975/2021,USA/NM-NMDOH-2021125218/2021,USA/NM-NMDOH-2021151088/2021
Holmes et al	2	unknown	unknown	unknown	USA/OH-ODH-SC1026727/2021,USA/OH-ODH-SC169277/2020
Trung Huynh et al	1	unknown	unknown	unknown	USA/AZ-ASPHL-3599/2021
Trestan Pillonel et al	1	unknown	unknown	unknown	Switzerland/VD-CHUV-GEN5458/2021
Borges et al	17	unknown	unknown	unknown	Portugal/PT8731/2021,Portugal/PT1377/2020,Portugal/PT21727/2021,Portugal/PT11580/2021,Portugal/PT2322/2021,Portugal/PT7066/2021,Portugal/PT13299/2021,Portugal/PT13551/2021,Portugal/PT15204/2021,Portugal/PT18819/2021,Portugal/PT9884/2021,Portugal/PT12649/2021,Portugal/PT12373/2021,Portugal/PT15759/2021,Portugal/PT20324/2021,Portugal/PT20439/2021,Portugal/PT15607/2021
Nathan Tucker et al	1	unknown	unknown	unknown	USA/NY-Wadsworth-192907-01/2020
Lemieux et al B	4	unknown	unknown	unknown	USA/MA-Broad_CRSP-00381/2021,USA/MA-CDCBI-CRSP_7XJR3HMTPQOOOFAL/2021,USA/MA-Broad_CRSP-00439/2021,USA/MA-Broad_CRSP-00367/2021
Marie-Ming Aynaud et al	2	unknown	unknown	unknown	Canada/ON-PPS-21012021_0253/2021,Canada/ON-PPS-21012021_0089/2021
Bryan Sim et al	3	unknown	unknown	unknown	USA/IL-S21WGS811/2021,USA/IL-S21WGS2323/2021,USA/IL-S21WGS4447/2021
CDPH-COVIDNet et al	4	unknown	unknown	unknown	USA/CA-CDPH-2000027910/2021,USA/CA-CDPH-2000018744/2021,USA/CA-CDPH-3000047691/2021,USA/CA-CDPH-2000045758/2021
Emily Smith on behalf of CDPH-COVIDNet et al	3	unknown	unknown	unknown	USA/CA-CDPH-2000023030/2021,USA/CA-CDPH-2000020258/2021,USA/CA-CDPH-3000138274/2021
Mark Akeson et al	1	unknown	unknown	unknown	USA/CA-UCSC-262/2020
Nicole L Washington et al	1	unknown	unknown	unknown	USA/CA-SEARCH-14464/2021
Mili Sheth et al	5	unknown	unknown	unknown	Guam/GU-CDC-2-3906093-/2021,USA/DE-CDC-2-4308025/2021,USA/GA-CDC-2-4611568/2021,Palau/PW-CDC-2-5064370/2021,Palau/PW-CDC-2-5064293/2021
P. Hemarajata et al.	3	unknown	unknown	unknown	USA/CA-LACPHL-AF00389/2021,USA/CA-LACPHL-AF00392/2021,USA/CA-LACPHL-AF00085/2020
Michael Zody et al	3	unknown	unknown	unknown	USA/NY-NYGC-1080-VTM1-NYOS190/2021,USA/NJ-NYGC-S-PM-6111-VQRP542/2021,USA/NJ-NYGC-S-PM-6114/2021
Manjeet Khubbar et al	1	unknown	unknown	unknown	USA/WI-MHDL-71529/2021
Siddle et al	2	unknown	unknown	unknown	USA/NH-CDCBI-CRSP_MTGRAC6YUUEQ7UL2/2021,USA/MA-CDCBI-CRSP_TI4Q2CI5M62IKONR/2021
Jeremy Wang et al	2	unknown	unknown	unknown	USA/NC-UNC-0635/2021,USA/NC-UNC-1832/2021
Daryl M. Gohl et al	2	unknown	unknown	unknown	USA/MN-UMGC-1971/2021,USA/AR-UMGC-5371/2021
Lindsey Bodnar et al	2	unknown	unknown	unknown	USA/NJ-PHEL-21-6256/2021,USA/NJ-PHEL-V21000107/2021
Jeremy P. Kamil et al	1	unknown	unknown	unknown	USA/LA-EVTL1613/2021
Stacia Wyman et al	2	unknown	unknown	unknown	USA/CA-IGI-3121/2021,USA/CA-IGI-2713/2021
Jonathan Bard et al	1	unknown	unknown	unknown	USA/NY-UB-00691/2021
Cynthia P. Saloma et al	18	unknown	unknown	unknown	Philippines/PH-PGC-28929/2021,Philippines/PH-PGC-66697/2021,Philippines/PH-PGC-63643/2021,Philippines/PH-PGC-41130/2021,Philippines/PH-PGC-36445/2021,Philippines/PH-PGC-42061/2021,Philippines/PH-PGC-63454/2021,Philippines/PH-PGC-67080/2021,Philippines/PH-PGC-67084/2021,Philippines/PH-PGC-57116/2021,Philippines/PH-PGC-62889/2021,Philippines/PH-PGC-62239/2021,Philippines/PH-PGC-66738/2021,Philippin…
Sameh Trabelsi et al	1	unknown	unknown	unknown	Tunisia/29100/2021
Maximilian Riess et al	11	unknown	unknown	unknown	Sweden/1919901564/2021,Sweden/1918181664/2021,Sweden/SE1410160893/2021,Sweden/20419776P/2021,Sweden/5851726231/2021,Sweden/20480295P/2021,Sweden/8158181993/2021,Sweden/20629141P/2021,Sweden/3997227404/2021,Sweden/20712801P/2021,Sweden/SE00600609/2021
Mvula B et al	1	unknown	unknown	unknown	Malawi/CERI-KRISP-K015507/2021
Marc Noguera-Julian et al	5	unknown	unknown	unknown	Spain/CT-HUGTiPM019PP9A11/2021,Spain/CT-HUGTiPM014TA3B3/2021,Spain/CT-HUGTiPM045DZ6A1/2021,Spain/CT-HUGTiPM043JX9A10/2021,Spain/CT-HUGTiPM024WK4H1/2021
Catherine E. Arnold et al	4	unknown	unknown	unknown	Djibouti/NAMRU3_A201/2021,Djibouti/NAMRU3_F246/2021,Somalia/NAMRU3-Mog-10/2021,Djibouti/NAMRU3_E933/2021
Servicio de MicrobiologÃ­a et al	3	unknown	unknown	unknown	Spain/IB-HUSE-00775/2021,Spain/IB-HUSE-00906/2021,Spain/IB-HUSE-01116/2021
Antonio OrduÃ±a-Domingo et al	5	unknown	unknown	unknown	Spain/CL-COV08562/2021,Spain/CL-COV06032/2021,Spain/CL-COV09697/2021,Spain/CL-COV11903/2021,Spain/CL-COV13154/2021
Tanjina Akhtar Banu et al	1	unknown	unknown	unknown	Bangladesh/BCSIR-NILMRC-448/2021
Christian Ranaivoson et al	2	unknown	unknown	unknown	Madagascar/IPM-03236/2021,Madagascar/IPM-61203/2021
Luke W Meredith et al B	2	Preliminary analysis of SARS-CoV-2 importation & establishment of UK transmission lineages	unknown	https://virological.org/t/preliminary-analysis-of-sars-cov-2-importation-establishment-of-uk-transmission-lineages/507	England/CAMB-77927/2020,England/CAMB-1AC0E7/2020
Emilio Margolles-Clark et al	1	unknown	unknown	unknown	USA/FL-06-UMTL-A87U/2020
Ahmad Abou Tayoun et al	1	unknown	unknown	unknown	UnitedArabEmirates/L3290250769/2020
The Lighthouse Lab in Alderley Park et al	4	unknown	unknown	unknown	England/ALDP-9443E0/2020,England/ALDP-954286/2020,England/ALDP-8D4173/2020,England/ALDP-4A7C03/2020
Mary Lucey et al	1	unknown	unknown	unknown	Ireland/D-SVUH-R6698/2020
Olympia E. Anastasiou et al	1	unknown	unknown	unknown	Germany/NW-HHU-187/2020
Sergi Castellano et al	3	unknown	unknown	unknown	England/LOND-12E8810/2020,England/LOND-12DCF0B/2021,England/LOND-13636D6/2021
Andrey Komissarov et al	15	unknown	unknown	unknown	Russia/IVA-RII-MH11776S/2020,Russia/KAM-RII-MH12137S/2020,Russia/TAM-RII-MH2856S/2020,Russia/MOS-RII-MH16056S/2021,Russia/MOW-RII-MH16207S/2021,Russia/SPE-RII-MH17371S/2021,Russia/BEL-RII-MH17524S/2021,Russia/SVE-RII-MH231S/2020,Russia/SVE-RII-MH1941S/2020,Russia/SPE-RII-34397S/2021,Russia/KC-RII-MH18408S/2021,Russia/MOW-RII-MH30137S/2021,Russia/SPE-RII-48615S/2021,Russia/TA-RII-MH37038S/2021,Rus…
Maciej Sykulski et al	4	unknown	unknown	unknown	Poland/2142384415_gx1/2021,Poland/2142947725_gx1/2021,Poland/2081244439_gx1/2021,Poland/2142901343_gx1/2021
Tsuyoshi Sekizuka et al A	14	unknown	unknown	unknown	Japan/PG-4349/2020,Japan/PG-46021/2021,Japan/PG-21072/2021,Japan/PG-25556/2021,Japan/PG-25584/2021,Japan/IC-2278/2021,Japan/IC-1269/2021,Japan/IC-0783/2021,Japan/PG-68047/2021,Japan/IC-2219/2021,Japan/PG-56528/2021,Japan/PG-134110/2021,Japan/PG-71123/2021,Japan/PG-112454/2021
Al Safar et al	3	unknown	unknown	unknown	UnitedArabEmirates/4231/2020,UnitedArabEmirates/3372/2020,UnitedArabEmirates/3692/2020
Artem Fadeev et al	2	unknown	unknown	unknown	Russia/OMS-ORINFI-9064S/2020,Russia/OMS-ORINFI-8474S/2020
Naranzul Ts et al	1	unknown	unknown	unknown	Mongolia/170506/2021
Aghayev AR et al	1	unknown	unknown	unknown	Azerbaijan/Aghayev-12/2021
Jonas Fuchs et al	1	unknown	unknown	unknown	Germany/BW-FR0451/2021
Claudio Tavares Sacchi et al	5	unknown	unknown	unknown	Brazil/SP-2223/2021,Brazil/SP-1750/2021,Brazil/SP-766/2020,Brazil/SP-1527/2021,Brazil/SP-1671/2021
Luigi Atripaldi et al	1	unknown	unknown	unknown	Italy/CAM-COTUGNO-18415/2021
Morang'a et al	1	unknown	unknown	unknown	Ghana/WACCBIP-GS106/2021
Medini K. Annavajhala et al	1	unknown	unknown	unknown	USA/NY-CUIMC-NP-4515/2021
Pablo Tsukayama et al	2	unknown	unknown	unknown	Peru/ANC-UPCH-0299/2020,Peru/LIM-UPCH-0155/2020
Luz Helena PatiÃ±o et al	1	unknown	unknown	unknown	Colombia/GUR-06579/2020
Catherine Moore et al B	1	Preliminary analysis of SARS-CoV-2 importation & establishment of UK transmission lineages	unknown	https://virological.org/t/preliminary-analysis-of-sars-cov-2-importation-establishment-of-uk-transmission-lineages/507	Wales/PHWC-28F41/2020
Lukasz Rabalski et al	1	unknown	unknown	unknown	Poland/Pomorskie_MWB_50/2021
Bala Pratyusha et al	1	unknown	unknown	unknown	India/TG-NGC-CDFD-32/2020
Shashikala Reddy et al	1	unknown	unknown	unknown	India/TG-CCMB-OM12/2020
Payel Mukherjee et al	5	unknown	unknown	unknown	India/TG-CCMB-AM709/2020,India/MH-NEERI-CIA2637/2021,India/AP-CCMB-BN945/2021,India/AP-CCMB-CIA1419/2021,India/AP-CCMB-CIA7631/2021
Shunxiang Qi et al	2	unknown	unknown	unknown	Hebei/IVDC-03-05/2021,Hebei/IVDC-08-01/2021
Arindam Maitra et al	5	unknown	unknown	unknown	India/WB-1930400309394/2021,India/WB-1930300599170/2021,India/WB-1931300251967/2021,India/WB-1931300255376/2021,India/WB-1966400163022/2021
Craig S. Richmond et al	2	unknown	unknown	unknown	USA/WI-GMF-47936/2021,USA/WI-GMF-19598/2020
Mike Grose et al	4	unknown	unknown	unknown	USA/KS-KHEL-0059/2021,USA/KS-KHEL-5835/2021,USA/KS-KHEL-1302/2021,USA/KS-KHEL-4552/2021
Aminu S. Jahun et al	1	unknown	unknown	unknown	England/CAMB-A9FBB0/2021
Ereqat et al	2	unknown	unknown	unknown	Palestine/AAS20/2020,Palestine/AAS66/2021
Tsuyoshi Sekizuka et al B	1	A genome epidemiological study of SARS-CoV-2 introduction into Japan	unknown	https://www.medrxiv.org/content/10.1101/2020.07.01.20143958v1	Japan/PG-0519/2020
Aleksandar J. Dimovski et al	2	unknown	unknown	unknown	NorthMacedonia/29211/2020,NorthMacedonia/35784/2021
Hematopathology Laboratory et al	1	unknown	unknown	unknown	India/MH-ACTREC-231/2020
Robert BeluÅ¾iÄ‡ et al	1	unknown	unknown	unknown	Croatia/Zagreb-17/2020
Yoshihiro Nakata et al	1	unknown	unknown	unknown	Japan/NGY-NNH-063/2021
Amy Strydom et al	2	unknown	unknown	unknown	SouthAfrica/CERI-KRISP-K032307/2021,Angola/CERI-KRISP-K024645/2021
Amoako DG et al	13	unknown	unknown	unknown	SouthAfrica/NICD-N21665/2021,SouthAfrica/NICD-N21668/2021,SouthAfrica/NICD-N21671/2021,SouthAfrica/NICD-N21675/2021,SouthAfrica/NICD-N21644/2021,SouthAfrica/NICD-N21454/2021,SouthAfrica/NICD-N21656/2021,SouthAfrica/NICD-N10519/2021,SouthAfrica/NICD-N11991/2021,SouthAfrica/NICD-R13475/2021,SouthAfrica/NICD-N15710/2021,SouthAfrica/NICD-N15158/2021,SouthAfrica/NICD-R16021/2021
Deyvid Amgarten et al	8	unknown	unknown	unknown	Brazil/SP-HIAE-ID990/2021,Brazil/SP-HIAE-ID792/2021,Brazil/SP-HIAE-ID773/2021,Brazil/SP-HIAE-ID859/2021,Brazil/SP-HIAE-ID856/2021,Brazil/SP-HIAE-ID890/2021,Brazil/SP-HIAE-ID729/2021,Brazil/SP-HIAE-ID971/2021
William K. Ampofo et al	4	unknown	unknown	unknown	Ghana/TRA-2312/2021,Ghana/nCoV-TRA-1795/2021,Ghana/FS-21-2558/2021,Ghana/TRA-2149/2021
Seemann et al	9	unknown	unknown	unknown	Australia/VIC6890/2020,Australia/VIC8497/2020,Australia/VIC13825/2020,Australia/VIC7785/2020,Australia/VIC16195/2020,Australia/VIC8874/2020,Australia/VIC11735/2020,Australia/VIC11224/2020,Australia/VIC23642/2021
Soile Blomqvist et al	3	unknown	unknown	unknown	Finland/THL-202114049/2021,Finland/THL-202122013/2021,Finland/THL-202122915/2021
Peter Menzel et al	5	unknown	unknown	unknown	Germany/BE-ChVir-LB-210528-8399/2021,Mongolia/ChVir-LB-211001-4554/2021,Cyprus/ChVir-LB-210903-8472/2021,Kuwait/ChVir-LB-211022-4531/2021,Germany/BE-ChVir-LB-210806-4519/2021
Fatimah S. Alhamlan et al	5	unknown	unknown	unknown	SaudiArabia/KFSHRC_0118J/2021,SaudiArabia/KFSHRC_037A/2021,SaudiArabia/KFSHRC_0127F/2021,SaudiArabia/KFSHRC_011S/2021,SaudiArabia/KFSHRC_009S/2021
Zoe Yandle et al	16	unknown	unknown	unknown	Ireland/D-NVRL-21IRL54739/2021,Ireland/KY-NVRL-Q23IRL65856/2021,Ireland/LD-NVRL-e85IRL94962/2021,Ireland/G-NVRL-ec21IRL68442/2021,Ireland/U-NVRL-G21IRL68934/2021,Ireland/MO-NVRL-S21IRL54931/2021,Ireland/D-NVRL-S21IRL00145367/2021,Ireland/D-NVRL-M35IRL14329/2021,Ireland/U-NVRL-G21IRL70618/2021,Ireland/LH-NVRL-Q23IRL33561/2021,Ireland/LH-NVRL-M31IRL14836/2021,Ireland/OY-NVRL-M38IRL92082/2021,Irelan…
Ramuth M et al	2	unknown	unknown	unknown	Mauritius/104633/2021,Mauritius/P87348/2021
Manraj SS et al	4	unknown	unknown	unknown	Mauritius/155355/2021,Mauritius/257109/2021,Mauritius/326001/2021,Mauritius/362360/2021
Tallon et al	1	unknown	unknown	unknown	USA/MD-IGS-012108309262A/2021
Abdul Karim sesay et al	3	unknown	unknown	unknown	Gambia/37296/2021,Gambia/17592/2021,Gambia/59271/2021
Jan Albert et al	4	unknown	unknown	unknown	Sweden/01_SE100_21CS504471/2021,Sweden/01_SE100_21CS514636/2021,Sweden/01_SE100_21CS505918/2021,Sweden/01_SE100_21CS514815/2021
Anges Yadouleton et al	2	unknown	unknown	unknown	Benin/473006/2021,Benin/479979/2021
GÃ©dÃ©on Prince Manouana et al	3	unknown	unknown	unknown	Gabon/CERMEL-X0501GX/2021,Gabon/CERMEL-GG0230/2021,Gabon/CERMEL-Y0847/2021
Emmanouil Athanasiadis et al	4	unknown	unknown	unknown	Greece/168613/2021,Greece/73163/2020,Greece/206645/2021,Greece/34795/2021
Yannick Gerth et al	1	unknown	unknown	unknown	Switzerland/SG-CLM-06269005/2021
Olinto Linares-Perdomo et al	1	unknown	unknown	unknown	USA/UT-UPHL-210609008849/2021
Dimas Tadeu Covas et al	16	unknown	unknown	unknown	Brazil/SP-765479-NBD14/2021,Brazil/SP-IB_111675/2021,Brazil/SP-IB_116579/2021,Brazil/SP-IB_112180/2021,Brazil/SP-IB_122560/2021,Brazil/SP-IB_101975/2021,Brazil/SP-IB_111048/2021,Brazil/SP-IB_119358/2021,Brazil/SP-IB_129915/2021,Brazil/SP-IB_137103/2021,Brazil/SP-IB_131682/2021,Brazil/SP-SEQ01949/2021,Brazil/SP-IB_120346/2021,Brazil/SP-IB_128495/2021,Brazil/SP-IB_134287/2021,Brazil/SP-IB_135632/20…
Maria Victoria Elizondo et al	3	unknown	unknown	unknown	Uruguay/UY-NYULH1934/2021,Uruguay/UY-NYULH2055/2021,Uruguay/UY-NYULH2190/2021
Natalia Rego et al	1	unknown	unknown	unknown	Uruguay/CUY6-000828-UYMO/2021
Camila Malta Romano et al	1	unknown	unknown	unknown	Brazil/SP-L98-CD87973/2021
Fernando Antonio Vinhal dos Santos et al	2	unknown	unknown	unknown	Brazil/GO-HLAGYN-1386448/2021,Brazil/GO-HLAGYN-1482835/2021
Yaqub et al	1	unknown	unknown	unknown	Pakistan/UN-UVAS-Lahore-II/2020
Alexandra Popa et al	1	unknown	unknown	unknown	Austria/CeMM0057/2020
Alla Mironenko et al	1	unknown	unknown	unknown	Ukraine/Kyiv_58/2020
Carlos Padilla Rojas et al	21	unknown	unknown	unknown	Peru/LIM-INS-756/2020,Peru/LAL-INS-4183/2021,Peru/CAJ-INS-5160/2021,Peru/AMA-INS-1505/2021,Peru/PAS-INS-3631/2021,Peru/LIM-INS-6229/2021,Peru/MOQ-INS-2802/2021,Peru/AYA-INS-3118/2021,Peru/LIM-INS-6234/2021,Peru/LAL-INS-5172/2021,Peru/LOR-INS-2205/2021,Peru/SAM-INS-2434/2021,Peru/JUN-INS-6933/2021,Peru/CAL-INS-8943/2021,Peru/SAM-INS-7892/2021,Peru/PIU-INS-7275/2021,Peru/LAL-INS-9519/2021,Peru/LIM-…
Javier Tognarelli et al	2	unknown	unknown	unknown	Chile/RM-206395/2020,Chile/RM-71131/2021
Darren L Smith et al	3	unknown	unknown	unknown	England/NORT-29D042/2020,England/NORT-1BC65CD/2021,England/NORT-1BF9901/2021
Knezevic et al	1	unknown	unknown	unknown	Serbia/Belgrade-2978251101/2021
AndrÃ©s E Castillo et al	1	unknown	unknown	unknown	Chile/RM-ISPCH-77/2020
Anaclerio Federico et al	1	unknown	unknown	unknown	Italy/ABR-ET22/2021
Nalia Ismael et al	7	unknown	unknown	unknown	Mozambique/INS-K008000/2021,Mozambique/INS-K007874/2020,Mozambique/INS-K008136/2021,Mozambique/INS-K008144/2021,Mozambique/CERI-KRISP-K027127/2021,Mozambique/CERI-KRISP-K025862/2021,Mozambique/CERI-KRISP-K026101/2021
D.KeckareviÄ‡ et al	3	unknown	unknown	unknown	Serbia/Beograd-480N23-0202/2021,Serbia/Paracin-J672050-0805/2021,Serbia/Vlasotince-J734958-2505/2021
Dovydas Gecys et al	1	unknown	unknown	unknown	Lithuania/MR-LUHS-9-30/2021
Baumeister E. et al	3	unknown	unknown	unknown	Argentina/INEI110254/2021,Argentina/INEI108307/2021,Argentina/INEI112016/2021
Lenin Maturrano et al	1	unknown	unknown	unknown	Peru/LIM-UPCH-0434/2021
FernÃ¡ndez et al	1	unknown	unknown	unknown	Argentina/PAIS-G0371/2021
Ruth Vasquez et al	1	unknown	unknown	unknown	ElSalvador/INC-LNSP-048/2021
Mikel Urrutikoetxea-GutiÃ©rrez et al	1	unknown	unknown	unknown	Spain/PV-HUB-52667076/2021
Nazym Tleumbetova et al	1	unknown	unknown	unknown	Kazakhstan/ALA-NRL-408S/2021
M.Tukalo et al.	6	unknown	unknown	unknown	Ukraine/39-62235/2021,Ukraine/61-66099/2021,Ukraine/16-63995/2021,Ukraine/20-64009/2021,Ukraine/13-62717/2021,Ukraine/18-64001/2021
Shah Jahan et al	1	unknown	unknown	unknown	Pakistan/UHS2-Pak-167/2021
Xhevat Jakupi et al	10	unknown	unknown	unknown	Kosovo/CO-00367-XXK000_8868/2021,Kosovo/CO-00397-XXK000_7233/2021,Kosovo/CO-00367-XXK000_8807/2021,Kosovo/CO-00397-XXK000_7349/2021,Kosovo/CO-00533-XXK000_6015/2021,Kosovo/CO-00491-XXK000_3583/2021,Kosovo/CO-00491-XXK000_3581/2021,Kosovo/CO-00491-XXK000_3582_1/2021,Kosovo/CO-00397-XXK000_2099/2021,Kosovo/CO-00367-XXK000_579/2021
Dumaidi et al	1	unknown	unknown	unknown	Palestine/AAS80/2021
Shin-Ru Shih et al	1	unknown	unknown	unknown	Taiwan/CGMH-CGU-78/2021
Cherng-Lih Perng et al	1	unknown	unknown	unknown	Taiwan/TSGH-44/2021
Lobiuc Andrei et al	1	unknown	unknown	unknown	Romania/TM10012/2021
Abay Sisay et al	2	unknown	unknown	unknown	Ethiopia/CERI-KRISP-K024744/2021,Ethiopia/CERI-KRISP-K024816/2021
Grayo Solene et al	3	unknown	unknown	unknown	Guinea/Conakry_IPG19446/2021,Guinea/Conakry_21545/2021,Guinea/Conakry_22539/2021
Monica Smikle et al	2	unknown	unknown	unknown	Jamaica/3002654965_2105039/2021,Jamaica/3002654943_2105017/2021
Zohreh Fattahi et al	2	unknown	unknown	unknown	Iran/GRC-12638-TEHRAN-LAB/2021,Iran/GRC-R14553-Tehran-LaB/2021
Kyriaki Tryfinopoulou et al	3	unknown	unknown	unknown	Greece/93791/2021,Greece/26764/2021,Greece/38282/2021
Anca-Lelia (Riza) Costache et al	3	unknown	unknown	unknown	Romania/DJ73511/2021,Romania/DJ92767/2021,Romania/DJ94154/2021
Antonio Grimaldi Patrizia Annunziata Francesco Panariello Teresa Giuliano Michele Cennamo Valentina Bouche Chiara Colantuono Lucio Di Filippo Mariano Fiorenza Anna Manfredi Marcello Salvi Giuseppe Portella Andrea Ballabio Davide Cacchiarelli et al	4	unknown	unknown	unknown	Italy/CAM-TIGEM-IZSM-COLLI-13516/2021,Italy/CAM-TIGEM-IZSM-COLLI-17361/2021,Italy/CAM-TIGEM-IZSM-COLLI-18203/2021,Italy/CAM-TIGEM-IZSM-COLLI-20044/2021
Lukas Zemaitis et al	5	unknown	unknown	unknown	Lithuania/LTU000_NMRVI_125639/2021,Lithuania/LTU000_REZUS_06_01_25/2021,Lithuania/LTU000_MEDPRAC_BK171p/2021,Lithuania/LTU000_KUL_5212078/2021,Lithuania/LTU000_INMEDICA_542697/2021
Dovile Juozapaite et al	3	unknown	unknown	unknown	Lithuania/S21G124/2021,Lithuania/S21G129/2021,Lithuania/S21G118/2021
Ä¢irts Å Ä·enders et al	2	unknown	unknown	unknown	Latvia/2105001307/2021,Latvia/2104043308/2021
Mitzi Castro et al	1	unknown	unknown	unknown	Honduras/326700/2021
Irina Maljkovic Berry et al	2	unknown	unknown	unknown	Afghanistan/2870x0047_23778/2021,Afghanistan/2870x0023_23794/2021
Alise Jakovele et al	1	unknown	unknown	unknown	Latvia/2705/2021
Gilman Kit-Hang Siu et al	1	unknown	unknown	unknown	HongKong/HK-HKPU-11991/2021
SEARCH Alliance San Diego with Michael Quigley et al	2	unknown	unknown	unknown	USA/CA-SEARCH-8203/2021,USA/CA-SEARCH-8913/2021
Lionel Chollet et al	1	unknown	unknown	unknown	France/PAC-Toulon-1066327355/2021
Nikita S. D. Sahadeo et al	16	unknown	unknown	unknown	AntiguaandBarbuda/77143/2021,SaintLucia/80744/2021,SaintLucia/80748/2021,SaintLucia/80745/2021,SaintLucia/80753/2021,Barbados/59720/2021,Barbados/59719/2021,TrinidadandTobago/57821/2021,TrinidadandTobago/94397/2021,SaintVincentandtheGrenadines/101208/2021,SaintVincentandtheGrenadines/101243/2021,Grenada/81073/2021,TrinidadandTobago/103714/2021,TrinidadandTobago/100936/2021,TrinidadandTobago/10109…
Cristian Molina et al	3	unknown	unknown	unknown	Chile/LL-UACH-00094/2021,Chile/LL-UACH-00129/2021,Chile/LL-UACH-00127/2021
Shrikant Mane et al	1	unknown	unknown	unknown	USA/CT-Yale-3414/2021
G Zahra et al	2	unknown	unknown	unknown	Malta/MDxMDH368/2021,Malta/MDxMDH410/2021
Mouna Ouadghiri et al	3	unknown	unknown	unknown	Morocco/FMP-221/2021,Morocco/FMP-325/2021,Morocco/FMP-338/2021
Danijela VujoÅ¡eviÄ‡ et al	7	unknown	unknown	unknown	Montenegro/CO-00357_MNE000_2392382102/2021,Montenegro/CO-00421_MNE000_2632092102/2021,Montenegro/CO-00421_MNE000_2929112102/2021,Montenegro/CO-00357_MNE000_2459512102/2021,Montenegro/CO-00421_MNE000_2922062102/2021,Montenegro/264574/2021,Montenegro/CO-00366_MNE000_2570012102/2021
Irena Jurman et al	1	unknown	unknown	unknown	Italy/VEN-IZSVe-21RS599-1_VI/2021
Irena Tabain et al	9	unknown	unknown	unknown	Croatia/5757/2021,Croatia/11846/2021,Croatia/13603/2021,Croatia/8977/2021,Croatia/7270/2021,Croatia/6895/2021,Croatia/10013/2021,Croatia/13331/2021,Croatia/13741/2021
A Nejati et al	2	unknown	unknown	unknown	Iran/Tehran-NIC-S7/2021,Iran/Ahvaz-NIC-S9/2021
Georgi Merhi et al	2	unknown	unknown	unknown	Lebanon/QIB-602/2021,Lebanon/QIB-713/2021
Jurre Y Siegers et al	1	unknown	unknown	unknown	Cambodia/401631/2021
Leakhena Pum et al	8	unknown	unknown	unknown	Cambodia/SVRB11/2021,Cambodia/f0809100/2021,Cambodia/752753/2021,Cambodia/22-2106290419/2021,Cambodia/785836/2021,Cambodia/821525/2021,Cambodia/878957/2021,Cambodia/22-2108113442/2021
Martin Kolisko et al	2	unknown	unknown	unknown	CzechRepublic/BC_02072021_9/2021,CzechRepublic/09_10_2021_79/2021
Tatiana SedlÃ¡ÄkovÃ¡ et al	13	unknown	unknown	unknown	Slovakia/srUVZ_PL1_F10/2021,Slovakia/UVZ_PL51_G8_20851/2021,Slovakia/UVZ_PL37_B1_18000/2021,Slovakia/UVZ_PL36_E2_17784/2021,Slovakia/UVZ_PL36_E7_17913/2021,Slovakia/UVZ_PL37_H8_18068/2021,Slovakia/UVZ_PL36_D7_17911/2021,Slovakia/UVZ_PL36_H2_17787/2021,Slovakia/UVZ_PL30_E6_15463/2021,Slovakia/UVZ_PL51_C2_20725/2021,Slovakia/UVZ_PL37_E8_18065/2021,Slovakia/UVZ_PL36_G10_17966/2021,Slovakia/UVZ_PL63_…
Oscar M. Rollano-PeÃ±aloza et al	1	unknown	unknown	unknown	Bolivia/LaPaz_GM3-3/2021
Marija Janevska et al	2	unknown	unknown	unknown	Belgium/UGent-4103/2021,Belgium/UGent-7554/2021
Carl Vael - Lynsey Berckmans et al	1	unknown	unknown	unknown	Belgium/AZKLINA121-075119/2021
Stephane Tosta et al	1	unknown	unknown	unknown	Brazil/BA-LACEN-BA453/2021
Rodrigo Guarischi et al	4	unknown	unknown	unknown	Brazil/PR-NXBS498GENOV827545058484/2021,Brazil/RJ-NVBS3742GENOV700923532526/2021,Brazil/DF-NXBS2259GENOV70974723892/2021,Brazil/RJ-NVBS3523GENOV827824550272/2021
Maria do Carmo Debur Rossa et al	1	unknown	unknown	unknown	Brazil/PR-IB-OPAS-23071/2021
Bas B Oude Munnink et al	4	unknown	unknown	unknown	Suriname/SR-202/2021,Suriname/SR-728/2021,Suriname/SR-615/2021,Suriname/SR-734/2021
Valdinete Nascimento et al	14	unknown	unknown	unknown	Brazil/AM-FIOCRUZ-21141605WAX/2021,Brazil/AM-FIOCRUZ-21890595LFR/2021,Brazil/AM-FIOCRUZ-21891159JER/2021,Brazil/AM-FIOCRUZ-21891857RSR/2021,Brazil/AM-FIOCRUZ-21896338DCF/2021,Brazil/AM-FIOCRUZ-21896339ECF/2021,Brazil/AM-FIOCRUZ-21896191RDM/2021,Brazil/RR-FIOCRUZ-21897873AGH/2021,Brazil/SP-FIOCRUZ-21891373JBS/2021,Brazil/AM-FIOCRUZ-21898753LOP/2021,Brazil/AM-FIOCRUZ-21890984TSM/2021,Brazil/AM-FIOC…
Mariana Pires de Campos Telles et al	1	unknown	unknown	unknown	Brazil/GO-LACEN-298/2021
Cynthia VÃ¡zquez et al	2	unknown	unknown	unknown	Paraguay/WOR12903A795/2021,Paraguay/WOR12903A857/2021
Luiz G P de Almeida et al	6	unknown	unknown	unknown	Brazil/RJ-LNN00610/2021,Brazil/RJ-LNN05030/2021,Brazil/RJ-LNN04889/2021,Brazil/RJ-LNN03835/2021,Brazil/RJ-LNN04603/2021,Brazil/RJ-LNN04665/2021
Lesly Nyinkeu Kemamen et al	2	unknown	unknown	unknown	Belgium/CHUNamur13544973/2021,Belgium/CHUNamur13523665/2021
Marcus Vinicius GuimarÃ£es de Lacerda et al	1	unknown	unknown	unknown	Brazil/AM-FIOCRUZ-COVAC09664/2021
Patricia Alba et al	1	unknown	unknown	unknown	Italy/LAZ-IZSLT-21078546/2021
Fabio Tramuto et al	1	unknown	unknown	unknown	Italy/SIC-AOUP-UNIPA_83935/2021
Sandoval M et al	1	unknown	unknown	unknown	Spain/AS-252118650/2021
MarÃ­a I. GutiÃ©rrez LÃ³pez et al 1 unknown unknown unknown Colombia/VAC-ICE-SCOV-185/2021
Anthea Mitchell et al	1	unknown	unknown	unknown	USA/CA-UCSF-JD1158/2021
CDPH IDLB COVIDNet et al	1	unknown	unknown	unknown	USA/CA-CDPH1841/2021
Alexander Kneubehl et al	1	unknown	unknown	unknown	Belize/CML-123/2021
Jon Faughn et al	1	unknown	unknown	unknown	USA/FL-TGH-0882/2021
Fabio Miyajima et al	3	unknown	unknown	unknown	Brazil/CE-FIOCRUZ-01088/2021,Brazil/CE-FIOCRUZ-00538/2021,Brazil/CE-FIOCRUZ-26044/2021
Instituto Butantan: Dimas Tadeu Covas et al	1	unknown	unknown	unknown	Brazil/SP-IB_101304/2021
Potdar et al	5	unknown	unknown	unknown	India/MH-ICMR-NIV-INSACOG-296092/2021,India/MH-ICMR-NIV-INSACOG-GSEQ-902/2021,India/MH-ICMR-NIV-INSAGOG-GSEQ-2249/2021,India/MH-IGIB-NIV-INSACOG-GSEQ-2000/2021,India/GJ-ICMR-NIV-INSACOG-GSEQ-5062/2021
Blessy B John et al	1	unknown	unknown	unknown	India/TG-CCMB-CIA0884/2021
Krishanpal Karmodiya et al	1	unknown	unknown	unknown	India/MH-IGIB-Sample558/2021
Randox Laboratories et al	1	unknown	unknown	unknown	England/RAND-1471786/2021
Meena Datta et al	1	unknown	unknown	unknown	India/UK-NCDC-INSACOG-2209245/2021
Sunil K. Raghav et al	3	unknown	unknown	unknown	India/ILSGS00975/2021,India/OR-ILSGS01191/2021,India/CT-ILSGS05877/2021
Claudia Gonzalez et al	2	unknown	unknown	unknown	Guyana/GPR0359870/2021,Guyana/GPR0359914/2021
Idabely Betancur Ortiz et al	1	unknown	unknown	unknown	Colombia/ANT-LDSP1052/2021
Drew MacKellar et al	2	unknown	unknown	unknown	USA/WA-PHL-000757/2021,USA/WA-PHL-002650/2021
Peter T. Skidmore et al	1	unknown	unknown	unknown	USA/AZ-ASU6423/2021
Meiling Zhang et al	2	unknown	unknown	unknown	Yunnan/YN-06/2021,Yunnan/YN-32/2021
Khine Zaw Oo et al	3	unknown	unknown	unknown	Myanmar/DSMRC035/2021,Myanmar/DSMRC026/2021,Myanmar/DSMRC024/2021
Hamza O et al	2	unknown	unknown	unknown	Bangladesh/IEDCR-ideSHi-GSB-01-017/2021,Bangladesh/IEDCR-ideSHi-GSB01-040/2021
Mirzakamol S Ayubov et al	3	unknown	unknown	unknown	Uzbekistan/Tashkent-CGB-46/2021,Uzbekistan/Tashkent-CGB-41/2021,Uzbekistan/Tashkent-CGB-37/2021
Mojnu Miah et al	3	unknown	unknown	unknown	Bangladesh/icddrb-GSB11-058/2021,Bangladesh/icddrb-GSB14-064/2021,Bangladesh/icddrb-GSB11-052/2021
Catherine Anscombe et al	2	unknown	unknown	unknown	Malawi/MLW-00234/2021,Malawi/MLW-00254/2021
Surakameth Mahasirimongkol et al	4	unknown	unknown	unknown	Thailand/DMSc-01888/2021,Thailand/DMSc-00426/2021,Thailand/DMSc-02308/2021,Thailand/DMSc-04513/2021
Parsakorn Tapaopong et al	1	unknown	unknown	unknown	Thailand/Bangkok-TROPMED-CMG-0028/2021
Cecile Troupin et al	1	unknown	unknown	unknown	Cambodia/26-2106040166/2021
Elizabeth Batty et al	1	unknown	unknown	unknown	Thailand/Bangkok-CONI-0832/2021
Pilailuk Okada et al	4	unknown	unknown	unknown	Thailand/Chaiyaphum_SEQ7039/2021,Thailand/Pathumthani_SEQ4524/2021,Thailand/ChiangMai_SEQ5085/2021,Thailand/SuratThani_SEQ7401/2021
Surasak Sangkhathat et al	2	unknown	unknown	unknown	Thailand/COVPSU-00314/2021,Thailand/COVPSU-00074/2021
Ari Rao et al	5	unknown	unknown	unknown	USA/TX-BSWTemple-ILL-R16-0027/2021,USA/TX-BSWTemple-ILL-R12-0055/2021,USA/TX-BSWTemple-ILL-R20-0086/2021,USA/TX-BSWTemple-ILL-R14-0047/2021,USA/TX-BSWTemple-ILL-R13-0087/2021
Ponce M et al	1	unknown	unknown	unknown	Spain/MD-HRYC-504604/2021
David Navarro Ortega et al	1	unknown	unknown	unknown	Spain/VC-IBV-98031213/2021
Giorgi Tomashvili et al	3	unknown	unknown	unknown	Georgia/Tb-SNGS1605/2021,Georgia/Tb-sNGS1783/2021,Georgia/Tb-SNGS1468/2021
Beata Karolewicz et al	1	unknown	unknown	unknown	USA/MS-MSPHL-169/2021
Marlena StadtmÃ¼ller et al	1	unknown	unknown	unknown	CzechRepublic/UKDD-KNL-2021-050152569/2021
Rachel Rees et al	1	unknown	unknown	unknown	USA/CA-SCPHL-21WGS0804/2021
AIT YAHYA Emilie et al	1	unknown	unknown	unknown	France/HDF-P217-21261M1297/2021
Samuel O. Oyola et al	5	unknown	unknown	unknown	Kenya/ILRI_COVC24580/2021,Kenya/ILRI_COVM01001/2021,Kenya/ILRI_COVM00567/2021,Kenya/ILRI_COVC24662/2021,Kenya/ILRI_COVC24681/2021
Gathii Kimita et al	2	unknown	unknown	unknown	Kenya/NYR-7643/2021,Kenya/UGC-GKP-PR-4002/2021
Githinji G. et al	6	unknown	unknown	unknown	Kenya/SS2317/2021,Comoros/SS3790/2021,Kenya/C111535/2021,Seychelles/SS3464/2021,Seychelles/SS3589/2021,Seychelles/SS3924/2021
Ajeet Bains et al	6	unknown	unknown	unknown	USA/AZ-ASU7899/2021,USA/AZ-ASU12497/2021,USA/AZ-ASU13181/2021,USA/AZ-ASU17115/2021,USA/AZ-ASU12210/2021,USA/AZ-ASU17089/2021
Pamela O'Brien et al	3	unknown	unknown	unknown	USA/HI-H214565/2021,USA/HI-H213259/2021,USA/HI-H212877/2021
Mencacci A et al	1	unknown	unknown	unknown	Italy/UMB-IZSGC-282514.1.12/2021
Allan Campbell et al	1	unknown	unknown	unknown	SierraLeone/CPHRL-003/2021
Allan K.O. Campbell et al	1	unknown	unknown	unknown	SierraLeone/CPHRL-107/2021
Sima tokajian et al	3	unknown	unknown	unknown	Lebanon/LAU-CVD-23/2021,Lebanon/LAU-CVD-58/2021,Lebanon/LAU-CVD-24/2021
Gerhaldine Morazan et al	3	unknown	unknown	unknown	Belize/8410578/2021,Belize/8414790/2021,Belize/8416724/2021
Bezdicek Matej et al	1	unknown	unknown	unknown	CzechRepublic/CSQ0622/2021
Kuo-Chien Tsao et al B	1	unknown	unknown	unknown	Taiwan/CGMH-CGU-83/2021
Kim-Kee Tan et al	1	unknown	unknown	unknown	Malaysia/TIDREC-NSC010/2021
Mira Farzana binti Mohamad Mokhtar et al	2	unknown	unknown	unknown	Malaysia/C19UMB315/2021,Malaysia/C19UMB316/2021
Twinkle Soni et al	1	unknown	unknown	unknown	India/GJ-GBRC647b/2021
Jean Ruelle et al	2	unknown	unknown	unknown	Belgium/MBLGOT232214/2021,Belgium/MBLGOT311106/2021
RadosÅ‚aw Charkiewicz et al	2	unknown	unknown	unknown	Poland/PZH-UMB-2017/2021,Poland/PZH-UMB-2019/2021
SEARCH Alliance San Diego with Aaron Harding et al	4	unknown	unknown	unknown	USA/CA-ALSR-105113/2021,USA/CA-SEARCH-107579/2021,USA/CA-ALSR-105098/2021,USA/CA-SEARCH-107682/2021
Ewa King et al	1	unknown	unknown	unknown	USA/RI-RISHL-D03509/2021
Valerie Reeb et al	3	unknown	unknown	unknown	USA/IA-SHL-1782330/2021,USA/IA-SHL-1780926/2021,USA/IA-SHL-1833443/2021
SHAKIR BAHZAD et al	1	unknown	unknown	unknown	Kuwait/KCCC-4271975-W037841/2021
Robin Marwal et al	3	unknown	unknown	unknown	India/PB-NCDC-370943/2021,India/UK-NCDC-2609193/2021,India/DL-NCDC-3409117/2021
Virginia Division of Consolidated Laboratory Services et al	1	unknown	unknown	unknown	USA/VA-DCLS-6034/2021
Julie W. Hirschhorn et al	2	unknown	unknown	unknown	USA/SC-MUSC-02963/2021,USA/SC-MUSC-01881/2021
Krisnoadi Rahardjo et al	1	unknown	unknown	unknown	Indonesia/JI-ITD-43688NT/2021
Hidayat Trimarsanto et al	1	unknown	unknown	unknown	Indonesia/JK-EIJK0900/2021
Hana Apsari Pawestri et al	5	unknown	unknown	unknown	Indonesia/SB-NIHRD-WGS09040/2021,Indonesia/JK-NIHRD-MI2112692/2021,Indonesia/BA-NIHRD-WGS06667/2021,Indonesia/SA-NIHRD-WGS12212/2021,Indonesia/ST-GS-NIHRD-WGS11905/2021
Katherine Ching et al	5	unknown	unknown	unknown	Brunei/30/2021,Brunei/11/2021,Singapore/3777/2021,Singapore/7487/2021,Singapore/5105/2021
Carissa Sintca Wijaya et al	1	unknown	unknown	unknown	Indonesia/JK-GSILab-640659/2021
Nada Madi et al	2	unknown	unknown	unknown	Kuwait/KW-103/2021,Kuwait/KW-26/2021
Alwasti et al	9	unknown	unknown	unknown	Bahrain/21921657429_S21_L001/2021,Bahrain/341843212/2021,Bahrain/342394576/2021,Bahrain/21921624331/2021,Bahrain/342314247/2021,Bahrain/21921624160/2021,Bahrain/342422028/2021,Bahrain/342420089/2021,Bahrain/21921865020/2021
Alen SuljiÄ et al	7	unknown	unknown	unknown	Slovenia/368745/2021,Slovenia/432246/2021,Slovenia/323370/2021,Slovenia/293423/2021,Slovenia/328469/2021,Slovenia/412065/2021,Slovenia/339497/2021
Kalaiarasan Ponnusamy et al	1	unknown	unknown	unknown	India/PB-NCDC-2709257/2021
Giorgio Dirani et al	3	unknown	unknown	unknown	Italy/EMR-C069-21-10/2021,Italy/EMR_AUSLRomagna_C082-21-01/2021,Italy/EMR_AUSLRomagna_C082-21-14/2021
Health Services Laboratories et al	1	unknown	unknown	unknown	England/HSLL-15524ED/2021
Di Gaudio F. et al	12	unknown	unknown	unknown	Italy/SIC_CQRC_21069617/2021,Italy/SIC-CQRC-2081874/2021,Italy/SIC-CQRC-2099709/2021,Italy/SIC_CQRC_2520068/2021,Italy/SIC_CQRC_21070336/2021,Italy/SIC_CQRC_21071071/2021,Italy/SIC_CQRC_21070378/2021,Italy/SIC-CQRC-2392815/2021,Italy/SIC_CQRC_2206877/2021,Italy/SIC_CQRC_21067054/2021,Italy/SIC-CQRC-21068285-2021/2021,Italy/SIC_CQRC_21067485/2021
Hege Vangstein Aamot et al	3	unknown	unknown	unknown	Norway/Ahus-1787/2021,Norway/Ahus-1771/2021,Norway/Ahus-2190/2021
Pham Ngoc Thach et al	6	unknown	unknown	unknown	Vietnam/VN680/2021,Vietnam/VN739/2021,Vietnam/NHTD-OUCRU0803/2021,Vietnam/NHTD-OUCRU1115/2021,Vietnam/NHTD-OUCRU1215/2021,Vietnam/NHTD-OUCRU1338/2021
Pham Xuan Huy et al	1	unknown	unknown	unknown	Vietnam/HCMC_b04_13.13/2021
VÅ© Pháº¡m Há»“ng Nhung et al	2	unknown	unknown	unknown	Vietnam/PIHCM_738909/2021,Vietnam/PIHCM_PH2160585/2021
Nguyen Van Vinh Chau et al	2	unknown	unknown	unknown	Vietnam/280113/2021,Vietnam/010112/2021
Doris Harding et al	1	unknown	unknown	unknown	SierraLeone/CPHRL-22/2021
Chase K et al	1	unknown	unknown	unknown	USA/NC-SLPH-0332/2021
Anjayya Tummala et al	1	unknown	unknown	unknown	USA/KY-KSPHL-101539/2021
Randall J. Olsen et al	2	unknown	unknown	unknown	USA/TX-HMH-MCoV-48050/2021,USA/TX-HMH-MCoV-61485/2021
Bode Shobayo et al	2	unknown	unknown	unknown	Liberia/LIB-0017/2021,Liberia/LIB-0133/2021
Latour J. et al	2	unknown	unknown	unknown	Andorre/AND-CHU-TLS-2120014134/2021,France/OCC-CHU-TLS-212011427601/2021
Martinetti Lucchini Gladys et al	1	unknown	unknown	unknown	Switzerland/TI-EOC-26267921/2021
BjÃ¶rn HallstrÃ¶m et al	2	unknown	unknown	unknown	Sweden/SUS0002745/2021,Sweden/SUS0004108/2021
Max Muenchhoff et al	1	unknown	unknown	unknown	Germany/BY-MVP-000007707/2021
Carmen MartÃ­n-Higuera et al	1	unknown	unknown	unknown	Spain/MD-H12O_1169/2021
Daniel F Gudbjartsson et al	4	unknown	unknown	unknown	Iceland/7438/2021,Iceland/10460/2021,Iceland/7114/2021,Iceland/7703/2021
Suzan D. Pas et al	1	unknown	unknown	unknown	Netherlands/NB-MVD-CWGS2102001/2021
Nadia Wohlwend et al	4	unknown	unknown	unknown	Liechtenstein/FL-Risch-2180303454/2021,Liechtenstein/FL-Risch-2172603123/2021,Liechtenstein/FL-Risch-2191601754/2021,Liechtenstein/FL-Risch-2182300877/2021
Alexiev et al	9	unknown	unknown	unknown	Bulgaria/21BG-EU_007379_Pl69/2021,Bulgaria/21BG-EU_004600_Pl40/2021,Bulgaria/21BG-EU_008606_Pl82/2021,Bulgaria/21BG-EU_006262_Pl58/2021,Bulgaria/21BG-EU_008697_Pl83/2021,Bulgaria/21BG-EU_004117_Pl35/2021,Bulgaria/21BG-EU_008701_Pl83/2021,Bulgaria/21BG-EU_003742_Pl32/2021,Bulgaria/21BG-EU_005042_Pl45/2021
Barbora KotvasovÃ¡ et al	1	unknown	unknown	unknown	Slovakia/16924/2021
NZ Shafiei Jandaghi et al	1	unknown	unknown	unknown	Iran/Ardakan-NIC-S5/2021
Sikhulile Moyo et al	10	unknown	unknown	unknown	Botswana/R33B1_BHP_000752567/2021,Botswana/R33B23_BHP_000753567/2021,Botswana/R34B63_BHP_782168/2021,Botswana/R19B11_BHP_AAB70010/2021,Botswana/R29B74_BHP_000731792/2021,Botswana/R40B65_BHP_832936/2021,Botswana/R28B61_BHP_AAB125759/2021,Botswana/R21B64_BHP_AAB78227/2021,Botswana/R31B63_BHP_AAB129015/2021,Botswana/R41B10_BHP_000818701/2021
Alia Grad et al	1	unknown	unknown	unknown	Algeria/36420/2021
Air Comodor Dr J. Chimedza et al	4	unknown	unknown	unknown	Zimbabwe/CERI-KRISP-K021349/2021,Zimbabwe/CERI-KRISP-K027285/2021,Zimbabwe/CERI-KRISP-K027230/2021,Zimbabwe/CERI-KRISP-K027228/2021
Massab Umair et al	3	unknown	unknown	unknown	Pakistan/NIH-B15-S14/2021,Pakistan/NIH-B22-S4/2021,Pakistan/NIH-B26-S7/2021
Krishna Das Manandhar et al	2	unknown	unknown	unknown	Nepal/CDBT-TU-QC5041/2021,Nepal/CDBT-TU-S-220/2021
Anson Kunjumon George et al	1	unknown	unknown	unknown	India/KA-NIMH-SEQ-2464/2021
Romi Wahengbam et al	1	unknown	unknown	unknown	India/AR-CSIR-NEIST-INSACOG-3-CID0039/2021
Sylwia Krzetowska et al	3	unknown	unknown	unknown	Poland/2833WSN2021_wsseol/2021,Poland/2966WSN2021_wsseol/2021,Poland/3589WSN2021_wsseol/2021
D. Fathmath Nazla Rafeeq et al	8	unknown	unknown	unknown	Maldives/MAV89067/2021,Maldives/MAV83532/2021,Maldives/MAV78795/2021,Maldives/MAV80943/2021,Maldives/MAV83512/2021,Maldives/MAV84846/2021,Maldives/MAV84956/2021,Maldives/MAV86082/2021
Uma Ramakrishnan Dasaradhi Palakodeti Aswin SaiNarain et al	3	unknown	unknown	unknown	India/TN-C_100_S15_R1_001/2021,India/PY-JsCOVb-41026_S173_R1_001/2021,India/TN-CL_631_S87_R1_001/2021
Andrea Patrizia Salzmann et al	1	unknown	unknown	unknown	Switzerland/AG-ETHZ-33323667/2021
Arnott A. et al	5	unknown	unknown	unknown	Australia/NSW-ICPMR-13987/2021,Australia/NSW-ICPMR-7220/2021,Australia/NSW-ICPMR-12575/2021,Australia/NSW-ICPMR-13365/2021,Australia/NSW-ICPMR-13624/2021
Integrated Covid Hub North East et al	2	unknown	unknown	unknown	England/NEWC-1D095CC/2021,England/NEWC-1D921E2/2021
Fetouma Doudou et al	1	unknown	unknown	unknown	Algeria/48372/2021
Fayez Khardine et al	1	unknown	unknown	unknown	Algeria/00003/2021
Suppiah J et al	5	unknown	unknown	unknown	Malaysia/IMR_CV02553/2021,Malaysia/WI069/2021,Malaysia/IMR_CV02542/2021,Malaysia/IMR_WC401668/2021,Malaysia/IMR_55307/2021
National Public Health Laboratory Team et al	1	unknown	unknown	unknown	Nepal/S-91/2021
Sandra Gonzalez et al	5	unknown	unknown	unknown	Paraguay/225830/2021,Paraguay/240648/2021,Paraguay/233184/2021,Paraguay/272773/2021,Paraguay/239774/2021
Nir Rainy et al	5	unknown	unknown	unknown	Israel/SMC-7019812/2021,Israel/SMC-7022554/2021,Israel/SMC-7004913/2021,Israel/SMC-7014536/2021,Israel/SMC-7020117/2021
Thidathip Wongsurawat et al	1	unknown	unknown	unknown	Thailand/TUC-L21-23309/2021
Elizabeth Hudson et al	1	unknown	unknown	unknown	USA/KY-GD_00129/2021
Eric N. Keller et al	1	unknown	unknown	unknown	USA/MD-MDH-3563/2021
Hilary Racher et al	1	unknown	unknown	unknown	Canada/MB-NML-133821/2021
Lighthouse Laboratory Plymouth et al	4	unknown	unknown	unknown	England/PLYM-1F50218/2021,England/PLYM-183EAD3/2021,England/PLYM-1C4E2E3/2021,England/PLYM-208796A/2021
Shevtsov Alexandr et al	1	unknown	unknown	unknown	Kazakhstan/2024-2/2021
Ricardo De MendonÃ§a et al	3	unknown	unknown	unknown	Belgium/ULB-IBC_CV8174115228/2021,Belgium/ULB-IBC_CV2179389835/2021,Belgium/ULB-IBC_CV8196022373/2021
Chris Carlson et al	1	unknown	unknown	unknown	USA/SD-SDPHL-0562/2021
Ashley C. Johnson et al	1	unknown	unknown	unknown	USA/MS-UMMC-X10G7-210999024038/2021
Joy Ritter et al	1	unknown	unknown	unknown	USA/MT-MTPHL-3924695/2021
Sahukhan et al	3	unknown	unknown	unknown	Fiji/FJ099/2021,Fiji/FJ563/2021,Fiji/FJ1052/2021
'Kathrine Stene-Johansen et al	1	unknown	unknown	unknown	Norway/11956/2021
Abigail C. Shockey et al	1	unknown	unknown	unknown	USA/WI-WSLH-215500/2021
Vivi Setiawaty et al	1	unknown	unknown	unknown	Indonesia/JK-NIHRD-WGS07374/2021
V Salimi et al	1	unknown	unknown	unknown	Iran/Maragheh-NIC-S2/2021
Lana Salihefendic et al	1	unknown	unknown	unknown	BosniaandHerzegovina/ML1168/2021
Helena Jirincova et al	2	unknown	unknown	unknown	CzechRepublic/NRL_10751/2021,CzechRepublic/NRL_14420/2021
Dr. Rame Hamdi khasawneh et al	1	unknown	unknown	unknown	Jordan/RMSR6S5/2021
Beata Rozwadowska et al	3	unknown	unknown	unknown	Poland/CovSeq327/2021,Poland/11491475/2021,Poland/CovSeq892/2021
Kwabena O. Duedu et al	1	unknown	unknown	unknown	Ghana/UHAS-WA732/2021
Collins M. Morang'a et al	1	unknown	unknown	unknown	Ghana/WACCBIP-GS1030/2021
BRC: Fatiha M. Benslimane et al	2	unknown	unknown	unknown	Qatar/QA.QU..18.26.C2/2021,Qatar/QA.QU..20.6.F9/2021
Janvi Raval et al	1	unknown	unknown	unknown	India/GJ-INSACOG-GBRC2915/2021
Monica Pecorari et al	1	unknown	unknown	unknown	Italy/EMR-289467-011-01/2021
Masami Kashihara et al	2	unknown	unknown	unknown	Japan/KMU001307/2021,Japan/KMU001981/2021
Yosuke Hirotsu et al	1	unknown	unknown	unknown	Japan/YCH0436/2021
Youko Kano et al	1	unknown	unknown	unknown	Japan/PG-116509/2021
Annika Roessler et al	1	unknown	unknown	unknown	Austria/MUIV-0172/2021
Seth A. Faith PhD et al	1	unknown	unknown	unknown	USA/OH-2965/2021
J Yavarian et al	1	unknown	unknown	unknown	Iran/NorthKhorasan-NIC-S6/2021
ouna Ouadghiri et al	1	unknown	unknown	unknown	Morocco/FMP-321/2021
Mulenga Mwenda-Chimfwembe et al	3	unknown	unknown	unknown	Zambia/ZMB-108443/2021,Zambia/ZMB-108704/2021,Zambia/ZMB-119157/2021
Iyaloo Constantinus et al	2	unknown	unknown	unknown	Namibia/CERI-KRISP-K022544/2021,Namibia/CERI-KRISP-K022551/2021
Jandhyala Sai Krishna et al	1	unknown	unknown	unknown	India/AP-CCMB-CIA9769/2021
Lamuk Zaveri et al	1	unknown	unknown	unknown	India/AP-CCMB-CIB1944/2021
Tulasi Nagabandi et al	1	unknown	unknown	unknown	India/AP-CCMB-CIA9099/2021
Ryker Penn et al	1	unknown	unknown	unknown	USA/TX-HHD-2109302267/2021
Lorusso A et al	3	unknown	unknown	unknown	Italy/ABR-IZSGC-297562/2021,Italy/ABR-IZSGC-298253/2021,Italy/ABR-IZSGC-313327/2021
FranÃ§ois Dufrasne et al	1	unknown	unknown	unknown	Belgium/UMONS-P02-10726-01/2021
Luiza Ustea et al	3	unknown	unknown	unknown	Romania/Bucuresti_466706/2021,Romania/TR-474439/2021,Romania/DJ-484011/2021
Rendon M et al	2	unknown	unknown	unknown	Andorra/AND-247_212871382801_COV-GC/2021,Andorra/AND-242_2123012547_COV-GC/2021
Maria Chironna et al	1	unknown	unknown	unknown	Italy/APU-POLBA221/2021
Sandra Janezic et al	3	unknown	unknown	unknown	Slovenia/90-032871-NM/2021,Slovenia/17-085611-CE/2021,Slovenia/08-149495-MB/2021
Andleeb Hanif et al	1	unknown	unknown	unknown	Pakistan/PPHRL-AH077/2021
Severine Berden et al. on behalf of the Jessa_cmdLab et al	2	unknown	unknown	unknown	Belgium/Jessa_11-2144-001813ZOL/2021,Belgium/Jessa_55-2136-001048/2021
Souleymane MBOUP et al	2	unknown	unknown	unknown	Senegal/SN-IR2-22051/2021,Senegal/SN-IR2-1019/2021
Dr Essomba Rene Ghislain et al	2	unknown	unknown	unknown	Cameroon/CERI-NPHL-K026288/2021,Cameroon/CERI-KRISP-K026409/2021
BÃ©nÃ©dicte Roquebert et al	1	unknown	unknown	unknown	France/IDF-CERBAHC-11416821/2021
JosÃ© MartÃ­nez-AlarcÃ³n et al	1	unknown	unknown	unknown	Spain/CM-HGUCR-405711/2021
MosÃ© Favarato et al	1	unknown	unknown	unknown	Italy/VEN-ULSS3GEN-7001684001_VE/2021
Marijke Reynders et al	1	unknown	unknown	unknown	Belgium/SJ4495210/2021
Iglesias-Caballero et al	1	unknown	unknown	unknown	Spain/MD-ISCIII-217268/2021
Elzbieta Justynska et al	1	unknown	unknown	unknown	Poland/WSSEGorzow-21S0464/2021
Alice Moisan et al	1	unknown	unknown	unknown	France/NOR-13745894/2021
Vineet K. Dhiman et al	1	unknown	unknown	unknown	USA/IL-C21WGS1646/2021
Contra Costa Public Health Laboratory et al	1	unknown	unknown	unknown	USA/CA-CCPHL-609/2021
Pava Dimitrijevic et al	3	unknown	unknown	unknown	BosniaandHerzegovina/165623/2021,BosniaandHerzegovina/166777/2021,BosniaandHerzegovina/166819/2021
Goletic S et al	1	unknown	unknown	unknown	BosniaandHerzegovina/VFS-UNSA-LMGFI424/2021
Corrado Pipan et al	1	unknown	unknown	unknown	Italy/FVG-UD-402633/2021
R. Beukelman et al 1 unknown unknown unknown USA/ID-IBL-746470/2021
Nokukhanya Mdlalose et al	2	unknown	unknown	unknown	SouthAfrica/KRISP-K024962/2021,SouthAfrica/CERI-KRISP-K029467/2021
Oluwakemi Laguda-Akingba et al	2	unknown	unknown	unknown	SouthAfrica/CERI-KRISP-K025194/2021,SouthAfrica/CERI-KRISP-K025212/2021
Carolina Correa Ospina et al	1	unknown	unknown	unknown	Australia/ACT0332/2021
Sarah Cockerton et al	4	unknown	unknown	unknown	NewZealand/21CV0810/2021,NewZealand/21CV0468/2021,NewZealand/21MV2210/2021,NewZealand/21MV2338/2021
Rachel Boyle et al	5	unknown	unknown	unknown	NewZealand/21MV1031/2021,NewZealand/21MV1133/2021,NewZealand/21MV1329/2021,NewZealand/21CH0069/2021,NewZealand/21MV0653/2021
Morais J et al	1	unknown	unknown	unknown	Angola/CERI-KRISP-K026878/2021
Jean Maritz et al	1	unknown	unknown	unknown	SouthAfrica/Tygerberg_1235/2021
PA Bester et al	1	unknown	unknown	unknown	SouthAfrica/KRISP-UFS-K022051/2021
Maphalala G et al	2	unknown	unknown	unknown	Eswatini/N13449/2021,Eswatini/N13371/2021
Kathrin Lippert et al	1	unknown	unknown	unknown	Austria/AGES_608001/2021
BenjamÃ­n Leyton Carcaman et al	1	unknown	unknown	unknown	Chile/AR-UFRO-0066/2021
Diana LÃ³pez-Alvarez et al	1	unknown	unknown	unknown	Colombia/VAC-UV-28633/2021
Liidia Dotsenko et al.	4	unknown	unknown	unknown	Estonia/RC0028411/2021,Estonia/RC0114162/2021,Estonia/RC0114645/2021,Estonia/18391337/2021
Gunadi et al	1	unknown	unknown	unknown	Indonesia/JT-UGM-2121919/2021
Fera Ibrahim et al	1	unknown	unknown	unknown	Indonesia/KI-GS-FKUINIHRD-0157/2021
Chan Chia Jui et al	1	unknown	unknown	unknown	Malaysia/UNIMAS-B12118/2021
Grace Ngan et al	1	unknown	unknown	unknown	Singapore/6365/2021
Marzena Baranowska et al	1	unknown	unknown	unknown	Poland/340SNR21_wsserze/2021
Carmen Cherciu et al	1	unknown	unknown	unknown	Romania/Dolj_465962/2021
May-Linh Truong et al	1	unknown	unknown	unknown	Belgium/UGent-10825/2021
Marketa Gancarcikova et al	1	unknown	unknown	unknown	CzechRepublic/FNHK-Ps-000779/2021
Elaine M. Kenny et al	1	unknown	unknown	unknown	Ireland/KE-ELDA-231021004C7/2021
Rasa Ugenskiene et al	2	unknown	unknown	unknown	Lithuania/LSMULKKGMMK29C77/2021,Lithuania/LSMULKKGMMK17C20/2021
Emilija Vasiliunaite et al	1	unknown	unknown	unknown	Lithuania/IBT-LSC-VU_r27_41/2021
Anastasia Chatzidimitriou et al.	2	unknown	unknown	unknown	Greece/V4972/2021,Greece/V4865/2021
Corina Casangiu et al	3	unknown	unknown	unknown	Romania/BV-20137/2021,Romania/BT-36276/2021,Romania/B-20870/2021
Cristian PÃ©rez-Corrales et al	1	unknown	unknown	unknown	CostaRica/HNN-1025/2021
Emilia Morawiec et al	1	unknown	unknown	unknown	Poland/Gyncentrum0938/2021
Jerome Nkurunziza et al	1	unknown	unknown	unknown	Burundi/UG893/2021
Mona Holberg-Petersen et al	1	unknown	unknown	unknown	Norway/OUS-13489/2021
Long E et al	1	unknown	unknown	unknown	USA/CT-JAX-11528016/2021
Jacquelyn Turcinovic et al	1	unknown	unknown	unknown	USA/MA-NEIDL-01247/2021
Rebecca Savage et al	1	unknown	unknown	unknown	USA/DE-B1115601/2021
Parisi A. et al	1	unknown	unknown	unknown	Italy/APU-IZSPB-3621PT/2021
EL Hamouchi Adil et al	1	unknown	unknown	unknown	Morocco/IPM20377691/2021
Sebastien Vitale et al	1	unknown	unknown	unknown	France/PAC-CHUNICE-2109071237/2021
Arsen Arakelyan et al	2	unknown	unknown	unknown	Armenia/IMB6-8/2021,Armenia/IMB6-9/2021
Abdaliyev Askar et al	1	unknown	unknown	unknown	Kazakhstan/1742/2021
Harald Esterbauer et al	1	unknown	unknown	unknown	Austria/KILM1056/2021
Goletic T et al	3	unknown	unknown	unknown	BosniaandHerzegovina/VFS-UNSA-LMGFI195/2021,BosniaandHerzegovina/VFS-UNSA-LMGFI110/2021,BosniaandHerzegovina/VFS-UNSA-LMGFI119/2021
Kuzmanovska M et al	1	unknown	unknown	unknown	NorthMacedonia/43478/2021
Samoilov A.E. et al	1	unknown	unknown	unknown	Russia/MOW-CRIE-L219B0030u_5379/2021
Verstrepen et al.	1	unknown	unknown	unknown	Belgium/ZNA_21827436/2021
Salome Hosch et al	2	unknown	unknown	unknown	EquatorialGuinea/76457/2021,EquatorialGuinea/67900/2021
Bisseux Maxime et al	1	unknown	unknown	unknown	France/ARA-CFD210056964802/2021
Carmen Ezpeleta Baquedano et al	1	unknown	unknown	unknown	Spain/NC-CHN-01005156/2021
Samira Zoa Assoumou et al	1	unknown	unknown	unknown	Gabon/CERMEL-HH0946/2021
Dusan Loderer et al	1	unknown	unknown	unknown	Slovakia/32636/2021
Alexis Dumoulin et al	1	unknown	unknown	unknown	Switzerland/VS-ICH-2210839382/2021
Mazur-Panasiuk et al	1	unknown	unknown	unknown	Poland/PL_P3948/2021
Rastislav SlavkovskÃ½ et al	1	unknown	unknown	unknown	CzechRepublic/UMTM268344/2021
